# Supplementary material for: Aqua­[1,8-bis­(pyridin-2-yl)-3,6-dithia­octane-κ4 N,S,S′,N′]copper(II) dinitrate acetonitrile monosolvate
Source: Acta Crystallogr Sect E Struct Rep Online. 2012 Jan 11;68(Pt 2):m135–6. doi: 10.1107/S1600536811056145 (PMC3274872; doi:10.1107/S1600536811056145)
Supplement: Supplementary file 1 [file e-68-0m135-sup1.cif]

##############################################################################
#                                                                            #
# This CIF contains the data in a paper accepted for publication in          #
# Acta Crystallographica Section E. It conforms to the requirements of       #
# Notes for Authors for Acta Crystallographica Section E, and has been       #
# peer reviewed under the auspices of the IUCr Commission on Journals.       #
#                                                                            #
# Full details of the Crystallographic Information File format               #
# are given in the paper "The Crystallographic Information File (CIF):       #
# a New Standard Archive File for Crystallography" by S. R. Hall, F. H.      #
# Allen and I. D. Brown [Acta Cryst. (1991), A47, 655-685].                  #
#                                                                            #
# The current version of the core CIF dictionary is obtainable from          #
# ftp://ftp.iucr.org/pub/cif_core.dic.                                       #
#                                                                            #
# Software is freely available for graphical display of the structure(s)     #
# in this CIF. For information consult the CIF software page                 #
# http://www.iucr.org/resources/cif/software.                                #
#                                                                            #
# This file may be used for bona fide research purposes within the           #
# scientific community so long as proper attribution is given to the journal # 
# article from which it was obtained.                                        #
#                                                                            #
##############################################################################
data_I
_audit_creation_method     'WinGX routine CIF_UPDATE'
_audit_conform_dict_name     cif_core.dic
_audit_conform_dict_version     2.3
_chemical_name_systematic
;
Aqua[1,8-bis(pyridin-2-yl)-3,6-dithiaoctane-
\k^4^<i>N</i>,<i>S</i>,<i>S</i>',<i>N</i>']copper(II) dinitrate acetonitrile
monosolvate
;
_chemical_formula_moiety     'C16 H22 Cu N2 O S2 2+, 2(N O3 -), C2 H3 N'
_chemical_formula_sum     'C18 H25 Cu N5 O7 S2'
_chemical_formula_iupac     '[Cu (C16 H20 N2 S2) (H2 O)] (N O3)2, C2 H3 N'
_chemical_formula_weight     551.09
_space_group_crystal_system     triclinic
_space_group_name_H-M_alt     'P -1'
_space_group_name_Hall     '-P 1'
loop_
    _space_group_symop_operation_xyz
    'x, y, z'
    '-x, -y, -z'
_cell_length_a     8.8409(5)
_cell_length_b     10.8140(5)
_cell_length_c     13.5141(6)
_cell_angle_alpha     79.895(4)
_cell_angle_beta     71.500(4)
_cell_angle_gamma     69.817(4)
_cell_volume     1146.86(10)
_cell_formula_units_Z     2
_cell_measurement_reflns_used     5580
_cell_measurement_theta_min     3.47
_cell_measurement_theta_max     26.00
_cell_measurement_temperature     138(2)
_exptl_crystal_description     'lamina'
_exptl_crystal_colour     'dark-blue'
_exptl_crystal_size_max     0.59
_exptl_crystal_size_mid     0.30
_exptl_crystal_size_min     0.08
_exptl_crystal_density_diffrn     1.596
_exptl_crystal_density_method     'not measured'
_exptl_crystal_F_000     570
loop_
    _exptl_crystal_face_index_h
    _exptl_crystal_face_index_k
    _exptl_crystal_face_index_l
    _exptl_crystal_face_perp_dist
    0 5 1 0.2204
    0 -5 -1 0.2204
    1 0 1 0.129
    -1 0 -1 0.129
    0 0 1 0.0396
    0 0 -1 0.0396
_exptl_absorpt_coefficient_mu     1.184
_exptl_absorpt_correction_type     multi-scan
_exptl_absorpt_process_details     '(CrysAlis RED; Oxford Diffraction, 2006)'
_exptl_absorpt_correction_T_min     0.624
_exptl_absorpt_correction_T_max     0.914
_exptl_special_details     ?
_diffrn_ambient_temperature     138(2)
_diffrn_radiation_type     MoK\a
_diffrn_radiation_wavelength     0.71073
_diffrn_radiation_monochromator     graphite
_diffrn_measurement_device_type     'Oxford Diffraction Gemini Atlas'
_diffrn_measurement_method     '\w scans'
_diffrn_detector_area_resol_mean     10.4685
_diffrn_reflns_number     8086
_diffrn_reflns_av_R_equivalents     0.0233
_diffrn_reflns_theta_min     3.48
_diffrn_reflns_theta_max     26.06
_diffrn_reflns_theta_full     26.06
_diffrn_measured_fraction_theta_max     0.998
_diffrn_measured_fraction_theta_full     0.998
_diffrn_reflns_limit_h_min     -10
_diffrn_reflns_limit_h_max     9
_diffrn_reflns_limit_k_min     -13
_diffrn_reflns_limit_k_max     12
_diffrn_reflns_limit_l_min     -15
_diffrn_reflns_limit_l_max     16
_refine_special_details
;
Refinement of <i>F</i>^2^ against ALL reflections. The weighted <i>R</i>-factor
<i>wR</i> and goodness of fit <i>S</i> are based on <i>F</i>^2^, conventional
<i>R</i>-factors <i>R</i> are based on <i>F</i>, with <i>F</i> set to zero for
negative <i>F</i>^2^. The threshold expression of <i>F</i>^2^ >
\s(<i>F</i>^2^) is used only for calculating <i>R</i>-factors(gt) <i>etc</i>.
and is not relevant to the choice of reflections for refinement.
<i>R</i>-factors based on <i>F</i>^2^ are statistically about twice as large
as those based on <i>F</i>, and <i>R</i>- factors based on ALL data will be
even larger.
;
_reflns_number_total     4509
_reflns_number_gt     3744
_reflns_threshold_expression     I>2\s(I)
_refine_ls_structure_factor_coef     Fsqd
_refine_ls_matrix_type     full
_refine_ls_R_factor_all     0.0377
_refine_ls_R_factor_gt     0.0295
_refine_ls_wR_factor_gt     0.0741
_refine_ls_wR_factor_ref     0.0757
_refine_ls_goodness_of_fit_ref     1.061
_refine_ls_restrained_S_all     1.061
_refine_ls_number_reflns     4509
_refine_ls_number_parameters     305
_refine_ls_number_restraints     0
_refine_ls_hydrogen_treatment     mixed
_refine_ls_weighting_scheme     calc
_refine_ls_weighting_details
                 'calc w=1/[\s^2^(Fo^2^)+(0.0411P)^2^] where P=(Fo^2^+2Fc^2^)/3'
_atom_sites_solution_hydrogens     geom
_atom_sites_solution_primary     direct
_atom_sites_solution_secondary     difmap
_refine_ls_shift/su_max     0.001
_refine_ls_shift/su_mean     0
_refine_diff_density_max     0.663
_refine_diff_density_min     -0.417
_refine_ls_extinction_method     none
loop_
    _atom_type_symbol
    _atom_type_description
    _atom_type_scat_dispersion_real
    _atom_type_scat_dispersion_imag
    _atom_type_scat_source
    C C 0.0033 0.0016 'International Tables Vol C Tables 4.2.6.8 and 6.1.1.4'
    H H 0 0 'International Tables Vol C Tables 4.2.6.8 and 6.1.1.4'
    N N 0.0061 0.0033 'International Tables Vol C Tables 4.2.6.8 and 6.1.1.4'
    O O 0.0106 0.006 'International Tables Vol C Tables 4.2.6.8 and 6.1.1.4'
    S S 0.1246 0.1234 'International Tables Vol C Tables 4.2.6.8 and 6.1.1.4'
    Cu Cu 0.3201 1.2651 'International Tables Vol C Tables 4.2.6.8 and 6.1.1.4'
_computing_data_collection
;
CrysAlis CCD (Oxford Diffraction, 2006)
;
_computing_cell_refinement
;
CrysAlis RED (Oxford Diffraction 2006)
;
_computing_data_reduction
;
CrysAlis RED (Oxford Diffraction 2006)
;
_computing_structure_solution     'SHELXS97 (Sheldrick, 2008)'
_computing_structure_refinement     'SHELXL97 (Sheldrick, 2008)'
_computing_molecular_graphics     'ORTEP-3 (Farrugia, 1997)'
_computing_publication_material     'WinGX (Farrugia, 1999)'
loop_
    _atom_site_type_symbol
    _atom_site_label
    _atom_site_fract_x
    _atom_site_fract_y
    _atom_site_fract_z
    _atom_site_U_iso_or_equiv
    _atom_site_adp_type
    _atom_site_calc_flag
    _atom_site_refinement_flags
    _atom_site_occupancy
    _atom_site_symmetry_multiplicity
    _atom_site_disorder_assembly
    _atom_site_disorder_group
    C C1 0.5834(3) 0.7615(2) 0.83597(16) 0.0179(5) Uani d . 1 1 . .
    H H1 0.5363 0.8284 0.7887 0.021 Uiso calc R 1 1 . .
    C C2 0.4779(3) 0.7292(2) 0.92882(17) 0.0204(5) Uani d . 1 1 . .
    H H2 0.3603 0.7723 0.945 0.024 Uiso calc R 1 1 . .
    C C3 0.5462(3) 0.6329(2) 0.99811(17) 0.0218(5) Uani d . 1 1 . .
    H H3 0.477 0.6107 1.0638 0.026 Uiso calc R 1 1 . .
    C C4 0.7164(3) 0.5699(2) 0.97001(16) 0.0191(5) Uani d . 1 1 . .
    H H4 0.765 0.5021 1.0161 0.023 Uiso calc R 1 1 . .
    C C5 0.8173(3) 0.6045(2) 0.87531(16) 0.0158(4) Uani d . 1 1 . .
    C C6 1.0013(3) 0.5327(2) 0.84063(16) 0.0174(5) Uani d . 1 1 . .
    H H6A 1.0365 0.4776 0.901 0.021 Uiso calc R 1 1 . .
    H H6B 1.0633 0.5981 0.8174 0.021 Uiso calc R 1 1 . .
    C C7 1.0492(3) 0.4443(2) 0.75161(16) 0.0192(5) Uani d . 1 1 . .
    H H7A 0.9807 0.3835 0.7731 0.023 Uiso calc R 1 1 . .
    H H7B 1.1683 0.3898 0.7403 0.023 Uiso calc R 1 1 . .
    C C8 1.2318(3) 0.5431(2) 0.56171(17) 0.0199(5) Uani d . 1 1 . .
    H H8A 1.2805 0.5627 0.6115 0.024 Uiso calc R 1 1 . .
    H H8B 1.3047 0.4573 0.5331 0.024 Uiso calc R 1 1 . .
    C C9 1.2209(3) 0.6514(2) 0.47372(17) 0.0219(5) Uani d . 1 1 . .
    H H9A 1.1771 0.6282 0.4229 0.026 Uiso calc R 1 1 . .
    H H9B 1.3349 0.6567 0.4367 0.026 Uiso calc R 1 1 . .
    C C10 1.2157(3) 0.8567(2) 0.58109(16) 0.0181(5) Uani d . 1 1 . .
    H H10A 1.3303 0.7931 0.5631 0.022 Uiso calc R 1 1 . .
    H H10B 1.2242 0.9452 0.5509 0.022 Uiso calc R 1 1 . .
    C C11 1.1507(3) 0.8592(2) 0.70013(16) 0.0175(5) Uani d . 1 1 . .
    H H11A 1.1456 0.7703 0.7313 0.021 Uiso calc R 1 1 . .
    H H11B 1.2298 0.8815 0.7266 0.021 Uiso calc R 1 1 . .
    C C12 0.9796(3) 0.9581(2) 0.73364(15) 0.0156(4) Uani d . 1 1 . .
    C C13 0.9532(3) 1.0732(2) 0.77730(17) 0.0200(5) Uani d . 1 1 . .
    H H13 1.0416 1.087 0.795 0.024 Uiso calc R 1 1 . .
    C C14 0.7971(3) 1.1677(2) 0.79486(17) 0.0231(5) Uani d . 1 1 . .
    H H14 0.7773 1.2464 0.8256 0.028 Uiso calc R 1 1 . .
    C C15 0.6700(3) 1.1474(2) 0.76767(17) 0.0212(5) Uani d . 1 1 . .
    H H15 0.5634 1.213 0.7762 0.025 Uiso calc R 1 1 . .
    C C16 0.7027(3) 1.0283(2) 0.72745(16) 0.0180(5) Uani d . 1 1 . .
    H H16 0.6155 1.0126 0.7098 0.022 Uiso calc R 1 1 . .
    C C17 0.2700(3) 0.0954(2) 0.98358(19) 0.0329(6) Uani d . 1 1 . .
    H H17A 0.3251 0.0748 0.9105 0.049 Uiso calc R 1 1 . .
    H H17B 0.2791 0.0131 1.0286 0.049 Uiso calc R 1 1 . .
    H H17C 0.3244 0.1485 1.0036 0.049 Uiso calc R 1 1 . .
    C C18 0.0950(4) 0.1690(3) 0.99553(19) 0.0324(6) Uani d . 1 1 . .
    N N1 0.7503(2) 0.70242(16) 0.80927(13) 0.0147(4) Uani d . 1 1 . .
    N N2 0.8527(2) 0.93454(16) 0.71257(13) 0.0139(4) Uani d . 1 1 . .
    N N3 -0.0409(4) 0.2285(3) 1.0044(2) 0.0611(8) Uani d . 1 1 . .
    N N4 0.3300(2) 0.15790(18) 0.65069(14) 0.0209(4) Uani d . 1 1 . .
    N N5 0.5198(2) 0.52975(17) 0.72843(14) 0.0188(4) Uani d . 1 1 . .
    O O1 0.5078(2) 0.61883(15) 0.65457(12) 0.0275(4) Uani d . 1 1 . .
    O O2 0.65264(19) 0.48347(14) 0.75472(12) 0.0234(4) Uani d . 1 1 . .
    O O1W 0.6855(2) 0.79702(17) 0.60155(13) 0.0223(4) Uani d . 1 1 . .
    O O3 0.3987(2) 0.48851(19) 0.77325(13) 0.0399(5) Uani d . 1 1 . .
    O O4 0.4269(2) 0.22261(17) 0.60683(13) 0.0333(4) Uani d . 1 1 . .
    O O5 0.2323(3) 0.1471(2) 0.60526(14) 0.0507(6) Uani d . 1 1 . .
    O O6 0.3220(2) 0.10636(19) 0.74130(12) 0.0373(5) Uani d . 1 1 . .
    S S1 1.02040(7) 0.53473(5) 0.62853(4) 0.01695(13) Uani d . 1 1 . .
    S S2 1.08663(7) 0.81202(5) 0.51967(4) 0.01743(13) Uani d . 1 1 . .
    Cu Cu1 0.88876(3) 0.75583(2) 0.667678(18) 0.01329(9) Uani d . 1 1 . .
    H H1D 0.696(3) 0.815(2) 0.545(2) 0.02 Uiso d . 1 1 . .
    H H1E 0.650(3) 0.739(2) 0.6110(19) 0.02 Uiso d . 1 1 . .
loop_
    _atom_site_aniso_label
    _atom_site_aniso_U_11
    _atom_site_aniso_U_22
    _atom_site_aniso_U_33
    _atom_site_aniso_U_12
    _atom_site_aniso_U_13
    _atom_site_aniso_U_23
    C1 0.0170(12) 0.0159(11) 0.0193(11) -0.0044(9) -0.0038(9) -0.0015(9)
    C2 0.0150(11) 0.0211(12) 0.0215(12) -0.0058(10) 0.0007(9) -0.0030(9)
    C3 0.0239(13) 0.0236(12) 0.0160(11) -0.0113(10) 0.0029(9) -0.0046(9)
    C4 0.0247(13) 0.0191(11) 0.0142(11) -0.0090(10) -0.0052(9) 0.0012(9)
    C5 0.0205(11) 0.0156(11) 0.0131(10) -0.0068(9) -0.0050(9) -0.0026(8)
    C6 0.0180(11) 0.0198(11) 0.0151(11) -0.0071(9) -0.0065(9) 0.0032(9)
    C7 0.0196(12) 0.0167(11) 0.0174(11) -0.0042(10) -0.0031(9) 0.0017(9)
    C8 0.0157(11) 0.0186(11) 0.0210(12) -0.0040(9) 0.0011(9) -0.0047(9)
    C9 0.0244(13) 0.0239(12) 0.0148(11) -0.0086(10) 0.0024(9) -0.0078(9)
    C10 0.0142(11) 0.0188(11) 0.0208(12) -0.0071(9) -0.0018(9) -0.0020(9)
    C11 0.0140(11) 0.0170(11) 0.0218(11) -0.0046(9) -0.0058(9) -0.0014(9)
    C12 0.0159(11) 0.0183(11) 0.0120(10) -0.0077(9) -0.0023(8) 0.0024(8)
    C13 0.0207(12) 0.0226(12) 0.0183(11) -0.0113(10) -0.0017(9) -0.0034(9)
    C14 0.0250(13) 0.0169(11) 0.0239(12) -0.0092(10) 0.0023(10) -0.0041(9)
    C15 0.0182(12) 0.0164(11) 0.0210(12) -0.0016(10) -0.0001(9) 0.0008(9)
    C16 0.0139(11) 0.0186(11) 0.0198(11) -0.0056(9) -0.0041(9) 0.0026(9)
    C17 0.0342(15) 0.0361(14) 0.0242(13) -0.0051(12) -0.0078(11) -0.0044(11)
    C18 0.0366(16) 0.0307(14) 0.0284(14) -0.0107(13) -0.0067(12) -0.0025(11)
    N1 0.0167(10) 0.0147(9) 0.0123(9) -0.0060(8) -0.0023(7) -0.0010(7)
    N2 0.0134(9) 0.0147(9) 0.0129(9) -0.0051(7) -0.0030(7) 0.0015(7)
    N3 0.0369(16) 0.0621(18) 0.074(2) -0.0040(14) -0.0147(14) -0.0030(15)
    N4 0.0180(10) 0.0246(10) 0.0180(10) -0.0055(9) -0.0026(8) -0.0029(8)
    N5 0.0207(10) 0.0196(10) 0.0158(9) -0.0068(8) -0.0019(8) -0.0052(8)
    O1 0.0310(10) 0.0262(8) 0.0294(9) -0.0141(8) -0.0157(8) 0.0123(7)
    O2 0.0190(9) 0.0237(8) 0.0277(9) -0.0018(7) -0.0114(7) -0.0029(7)
    O1W 0.0265(9) 0.0306(10) 0.0163(8) -0.0168(8) -0.0102(7) 0.0058(7)
    O3 0.0311(10) 0.0629(13) 0.0322(10) -0.0318(10) -0.0073(8) 0.0128(9)
    O4 0.0285(10) 0.0412(10) 0.0362(10) -0.0229(9) -0.0069(8) 0.0032(8)
    O5 0.0662(14) 0.0919(16) 0.0228(10) -0.0612(13) -0.0203(9) 0.0136(10)
    O6 0.0240(9) 0.0706(13) 0.0171(9) -0.0205(9) -0.0069(7) 0.0111(8)
    S1 0.0190(3) 0.0175(3) 0.0142(3) -0.0070(2) -0.0022(2) -0.0026(2)
    S2 0.0174(3) 0.0196(3) 0.0139(3) -0.0070(2) -0.0022(2) 0.0012(2)
    Cu1 0.01294(14) 0.01486(14) 0.01176(14) -0.00559(11) -0.00217(10)
                                                                     0.00008(10)
_geom_special_details
;
All e.s.d.'s (except the e.s.d. in the dihedral angle between two l.s. planes)
are estimated using the full covariance matrix. The cell e.s.d.'s are taken
into account individually in the estimation of e.s.d.'s in distances, angles
and torsion angles; correlations between e.s.d.'s in cell parameters are only
used when they are defined by crystal symmetry. An approximate (isotropic)
treatment of cell e.s.d.'s is used for estimating e.s.d.'s involving l.s.
planes.
;
loop_
    _geom_bond_atom_site_label_1
    _geom_bond_atom_site_label_2
    _geom_bond_site_symmetry_2
    _geom_bond_distance
    _geom_bond_publ_flag
    C1 N1 . 1.345(3) ?
    C1 C2 . 1.376(3) ?
    C1 H1 . 0.95 ?
    C2 C3 . 1.382(3) ?
    C2 H2 . 0.95 ?
    C3 C4 . 1.376(3) ?
    C3 H3 . 0.95 ?
    C4 C5 . 1.382(3) ?
    C4 H4 . 0.95 ?
    C5 N1 . 1.356(2) ?
    C5 C6 . 1.498(3) ?
    C6 C7 . 1.530(3) ?
    C6 H6A . 0.99 ?
    C6 H6B . 0.99 ?
    C7 S1 . 1.820(2) ?
    C7 H7A . 0.99 ?
    C7 H7B . 0.99 ?
    C8 C9 . 1.517(3) ?
    C8 S1 . 1.826(2) ?
    C8 H8A . 0.99 ?
    C8 H8B . 0.99 ?
    C9 S2 . 1.817(2) ?
    C9 H9A . 0.99 ?
    C9 H9B . 0.99 ?
    C10 C11 . 1.529(3) ?
    C10 S2 . 1.830(2) ?
    C10 H10A . 0.99 ?
    C10 H10B . 0.99 ?
    C11 C12 . 1.501(3) ?
    C11 H11A . 0.99 ?
    C11 H11B . 0.99 ?
    C12 N2 . 1.353(3) ?
    C12 C13 . 1.387(3) ?
    C13 C14 . 1.381(3) ?
    C13 H13 . 0.95 ?
    C14 C15 . 1.381(3) ?
    C14 H14 . 0.95 ?
    C15 C16 . 1.388(3) ?
    C15 H15 . 0.95 ?
    C16 N2 . 1.342(3) ?
    C16 H16 . 0.95 ?
    C17 C18 . 1.445(4) ?
    C17 H17A . 0.98 ?
    C17 H17B . 0.98 ?
    C17 H17C . 0.98 ?
    C18 N3 . 1.129(3) ?
    N1 Cu1 . 2.0265(17) ?
    N2 Cu1 . 2.0169(17) ?
    N4 O4 . 1.233(2) ?
    N4 O6 . 1.244(2) ?
    N4 O5 . 1.252(2) ?
    N5 O3 . 1.239(2) ?
    N5 O2 . 1.246(2) ?
    N5 O1 . 1.263(2) ?
    O1W Cu1 . 2.1342(16) ?
    O1W H1D . 0.74(2) ?
    O1W H1E . 0.77(3) ?
    S1 Cu1 . 2.3419(6) ?
    S2 Cu1 . 2.3488(6) ?
loop_
    _geom_angle_atom_site_label_1
    _geom_angle_atom_site_label_2
    _geom_angle_atom_site_label_3
    _geom_angle_site_symmetry_1
    _geom_angle_site_symmetry_3
    _geom_angle
    _geom_angle_publ_flag
    N1 C1 C2 . . 122.79(19) ?
    N1 C1 H1 . . 118.6 ?
    C2 C1 H1 . . 118.6 ?
    C1 C2 C3 . . 118.7(2) ?
    C1 C2 H2 . . 120.6 ?
    C3 C2 H2 . . 120.6 ?
    C4 C3 C2 . . 118.7(2) ?
    C4 C3 H3 . . 120.7 ?
    C2 C3 H3 . . 120.7 ?
    C3 C4 C5 . . 120.56(19) ?
    C3 C4 H4 . . 119.7 ?
    C5 C4 H4 . . 119.7 ?
    N1 C5 C4 . . 120.49(19) ?
    N1 C5 C6 . . 117.97(18) ?
    C4 C5 C6 . . 121.51(18) ?
    C5 C6 C7 . . 113.22(17) ?
    C5 C6 H6A . . 108.9 ?
    C7 C6 H6A . . 108.9 ?
    C5 C6 H6B . . 108.9 ?
    C7 C6 H6B . . 108.9 ?
    H6A C6 H6B . . 107.7 ?
    C6 C7 S1 . . 113.97(14) ?
    C6 C7 H7A . . 108.8 ?
    S1 C7 H7A . . 108.8 ?
    C6 C7 H7B . . 108.8 ?
    S1 C7 H7B . . 108.8 ?
    H7A C7 H7B . . 107.7 ?
    C9 C8 S1 . . 108.29(15) ?
    C9 C8 H8A . . 110 ?
    S1 C8 H8A . . 110 ?
    C9 C8 H8B . . 110 ?
    S1 C8 H8B . . 110 ?
    H8A C8 H8B . . 108.4 ?
    C8 C9 S2 . . 112.79(15) ?
    C8 C9 H9A . . 109 ?
    S2 C9 H9A . . 109 ?
    C8 C9 H9B . . 109 ?
    S2 C9 H9B . . 109 ?
    H9A C9 H9B . . 107.8 ?
    C11 C10 S2 . . 114.91(15) ?
    C11 C10 H10A . . 108.5 ?
    S2 C10 H10A . . 108.5 ?
    C11 C10 H10B . . 108.5 ?
    S2 C10 H10B . . 108.5 ?
    H10A C10 H10B . . 107.5 ?
    C12 C11 C10 . . 111.75(17) ?
    C12 C11 H11A . . 109.3 ?
    C10 C11 H11A . . 109.3 ?
    C12 C11 H11B . . 109.3 ?
    C10 C11 H11B . . 109.3 ?
    H11A C11 H11B . . 107.9 ?
    N2 C12 C13 . . 120.82(19) ?
    N2 C12 C11 . . 116.83(18) ?
    C13 C12 C11 . . 122.20(19) ?
    C14 C13 C12 . . 119.4(2) ?
    C14 C13 H13 . . 120.3 ?
    C12 C13 H13 . . 120.3 ?
    C15 C14 C13 . . 119.8(2) ?
    C15 C14 H14 . . 120.1 ?
    C13 C14 H14 . . 120.1 ?
    C14 C15 C16 . . 117.9(2) ?
    C14 C15 H15 . . 121 ?
    C16 C15 H15 . . 121 ?
    N2 C16 C15 . . 122.6(2) ?
    N2 C16 H16 . . 118.7 ?
    C15 C16 H16 . . 118.7 ?
    C18 C17 H17A . . 109.5 ?
    C18 C17 H17B . . 109.5 ?
    H17A C17 H17B . . 109.5 ?
    C18 C17 H17C . . 109.5 ?
    H17A C17 H17C . . 109.5 ?
    H17B C17 H17C . . 109.5 ?
    N3 C18 C17 . . 178.7(3) ?
    C1 N1 C5 . . 118.68(18) ?
    C1 N1 Cu1 . . 118.34(13) ?
    C5 N1 Cu1 . . 122.85(14) ?
    C16 N2 C12 . . 119.15(18) ?
    C16 N2 Cu1 . . 121.40(14) ?
    C12 N2 Cu1 . . 119.34(14) ?
    O4 N4 O6 . . 121.63(19) ?
    O4 N4 O5 . . 119.84(18) ?
    O6 N4 O5 . . 118.48(19) ?
    O3 N5 O2 . . 120.81(18) ?
    O3 N5 O1 . . 119.09(19) ?
    O2 N5 O1 . . 120.10(18) ?
    Cu1 O1W H1D . . 121(2) ?
    Cu1 O1W H1E . . 112.8(18) ?
    H1D O1W H1E . . 102(3) ?
    C7 S1 C8 . . 101.14(10) ?
    C7 S1 Cu1 . . 105.19(7) ?
    C8 S1 Cu1 . . 98.81(7) ?
    C9 S2 C10 . . 102.25(10) ?
    C9 S2 Cu1 . . 102.29(7) ?
    C10 S2 Cu1 . . 100.95(7) ?
    N2 Cu1 N1 . . 92.23(7) ?
    N2 Cu1 O1W . . 101.61(7) ?
    N1 Cu1 O1W . . 91.34(7) ?
    N2 Cu1 S1 . . 159.72(5) ?
    N1 Cu1 S1 . . 91.39(5) ?
    O1W Cu1 S1 . . 98.25(5) ?
    N2 Cu1 S2 . . 84.82(5) ?
    N1 Cu1 S2 . . 169.43(5) ?
    O1W Cu1 S2 . . 99.19(5) ?
    S1 Cu1 S2 . . 88.00(2) ?
loop_
    _geom_torsion_atom_site_label_1
    _geom_torsion_atom_site_label_2
    _geom_torsion_atom_site_label_3
    _geom_torsion_atom_site_label_4
    _geom_torsion_site_symmetry_1
    _geom_torsion_site_symmetry_2
    _geom_torsion_site_symmetry_3
    _geom_torsion_site_symmetry_4
    _geom_torsion
    _geom_torsion_publ_flag
    N1 C1 C2 C3 . . . . 0.6(3) ?
    C1 C2 C3 C4 . . . . -2.2(3) ?
    C2 C3 C4 C5 . . . . 1.4(3) ?
    C3 C4 C5 N1 . . . . 1.0(3) ?
    C3 C4 C5 C6 . . . . -176.8(2) ?
    N1 C5 C6 C7 . . . . -70.0(2) ?
    C4 C5 C6 C7 . . . . 107.9(2) ?
    C5 C6 C7 S1 . . . . 67.2(2) ?
    S1 C8 C9 S2 . . . . 58.91(18) ?
    S2 C10 C11 C12 . . . . -60.7(2) ?
    C10 C11 C12 N2 . . . . 65.2(2) ?
    C10 C11 C12 C13 . . . . -110.3(2) ?
    N2 C12 C13 C14 . . . . -3.1(3) ?
    C11 C12 C13 C14 . . . . 172.21(18) ?
    C12 C13 C14 C15 . . . . -0.8(3) ?
    C13 C14 C15 C16 . . . . 2.9(3) ?
    C14 C15 C16 N2 . . . . -1.2(3) ?
    C2 C1 N1 C5 . . . . 1.8(3) ?
    C2 C1 N1 Cu1 . . . . 177.89(16) ?
    C4 C5 N1 C1 . . . . -2.5(3) ?
    C6 C5 N1 C1 . . . . 175.32(18) ?
    C4 C5 N1 Cu1 . . . . -178.48(15) ?
    C6 C5 N1 Cu1 . . . . -0.6(3) ?
    C15 C16 N2 C12 . . . . -2.6(3) ?
    C15 C16 N2 Cu1 . . . . 173.80(16) ?
    C13 C12 N2 C16 . . . . 4.7(3) ?
    C11 C12 N2 C16 . . . . -170.80(17) ?
    C13 C12 N2 Cu1 . . . . -171.73(15) ?
    C11 C12 N2 Cu1 . . . . 12.8(2) ?
    C6 C7 S1 C8 . . . . 96.11(17) ?
    C6 C7 S1 Cu1 . . . . -6.32(17) ?
    C9 C8 S1 C7 . . . . -161.96(15) ?
    C9 C8 S1 Cu1 . . . . -54.46(15) ?
    C8 C9 S2 C10 . . . . 73.74(18) ?
    C8 C9 S2 Cu1 . . . . -30.51(17) ?
    C11 C10 S2 C9 . . . . -111.41(16) ?
    C11 C10 S2 Cu1 . . . . -6.11(16) ?
    C16 N2 Cu1 N1 . . . . -71.14(15) ?
    C12 N2 Cu1 N1 . . . . 105.23(15) ?
    C16 N2 Cu1 O1W . . . . 20.69(16) ?
    C12 N2 Cu1 O1W . . . . -162.94(15) ?
    C16 N2 Cu1 S1 . . . . -171.24(11) ?
    C12 N2 Cu1 S1 . . . . 5.1(3) ?
    C16 N2 Cu1 S2 . . . . 119.04(15) ?
    C12 N2 Cu1 S2 . . . . -64.60(14) ?
    C1 N1 Cu1 N2 . . . . 70.66(16) ?
    C5 N1 Cu1 N2 . . . . -113.39(16) ?
    C1 N1 Cu1 O1W . . . . -31.02(16) ?
    C5 N1 Cu1 O1W . . . . 144.93(16) ?
    C1 N1 Cu1 S1 . . . . -129.30(15) ?
    C5 N1 Cu1 S1 . . . . 46.64(15) ?
    C1 N1 Cu1 S2 . . . . 144.2(2) ?
    C5 N1 Cu1 S2 . . . . -39.9(4) ?
    C7 S1 Cu1 N2 . . . . 62.99(16) ?
    C8 S1 Cu1 N2 . . . . -41.17(16) ?
    C7 S1 Cu1 N1 . . . . -37.25(9) ?
    C8 S1 Cu1 N1 . . . . -141.42(9) ?
    C7 S1 Cu1 O1W . . . . -128.81(9) ?
    C8 S1 Cu1 O1W . . . . 127.03(9) ?
    C7 S1 Cu1 S2 . . . . 132.19(8) ?
    C8 S1 Cu1 S2 . . . . 28.02(7) ?
    C9 S2 Cu1 N2 . . . . 157.96(9) ?
    C10 S2 Cu1 N2 . . . . 52.70(8) ?
    C9 S2 Cu1 N1 . . . . 83.8(3) ?
    C10 S2 Cu1 N1 . . . . -21.5(3) ?
    C9 S2 Cu1 O1W . . . . -101.09(9) ?
    C10 S2 Cu1 O1W . . . . 153.65(9) ?
    C9 S2 Cu1 S1 . . . . -3.05(8) ?
    C10 S2 Cu1 S1 . . . . -108.31(7) ?
loop_
    _geom_hbond_atom_site_label_D
    _geom_hbond_atom_site_label_H
    _geom_hbond_atom_site_label_A
    _geom_hbond_site_symmetry_A
    _geom_hbond_distance_DH
    _geom_hbond_distance_HA
    _geom_hbond_distance_DA
    _geom_hbond_angle_DHA
    O1W H1D O5 2_666 0.74(3) 1.94(3) 2.669(2) 169(3)
    O1W H1E O1 . 0.77(2) 2.00(3) 2.754(3) 166(2)
    C3 H3 O2 2_667 0.95 2.55 3.487(3) 168
    C8 H8A O1 1_655 0.99 2.54 3.447(3) 152
    C8 H8B O4 1_655 0.99 2.55 3.341(3) 137
    C10 H10A O1 1_655 0.99 2.43 3.228(3) 137
    C10 H10B O5 1_665 0.99 2.45 3.271(3) 140
    C13 H13 O6 1_665 0.95 2.42 3.277(3) 149
    C14 H14 O2 1_565 0.95 2.56 3.220(3) 127
    C16 H16 O6 1_565 0.95 2.36 3.126(3) 137
    C17 H17A O6 . 0.98 2.26 3.145(3) 150
data_global
_journal_date_recd_electronic     2011-12-24
_journal_date_accepted     2011-12-29
_journal_name_full     'Acta Crystallographica, Section E'
_journal_year     2012
_journal_volume     68
_journal_issue      2
_journal_page_first     m135
_journal_page_last     m136
_journal_paper_category     QM
_journal_paper_doi     10.1107/S1600536811056145
_journal_coeditor_code     HY2502
_publ_contact_author_name     'Luis Ortiz-Frade'
_publ_contact_author_address
;
Centro de Investigac\'ion y Desarrollo Tecnol\'ogico en Electroqu\'imica
Pedro Escobedo
Quer/etaro 76703
Mexico
;
_publ_contact_author_email     'lortiz@cideteq.mx'
_publ_contact_author_fax     '52 442-2116001'
_publ_contact_author_phone     '52 442-2116065'
_publ_section_title
;\
Aqua[1,8-bis(pyridin-2-yl)-3,6-dithiaoctane-\k^4^<i>N</i>,<i>S</i>,<i>S</i>',\
<i>N</i>']copper(II) dinitrate acetonitrile monosolvate
;
loop_
    _publ_author_name
    _publ_author_footnote
    _publ_author_address
    'Mayra Manzanera-Estrada' .
;
Centro de Investigac\'ion y Desarrollo Tecnol\'ogico en Electroqu\'imica
Pedro Escobedo
Quer\'etaro 76703, Mexico
;
    'Marcos Flores-Alamo' .
;
Facultad de Qu\'imica
Universidad Nacional Aut\'onoma de M\'exico
M\'exico 04510, DF
Mexico
;
    'Jean-Michel Grevy M.' .
;
Centro de Investigaciones Qu\'imicas
Universidad Aut\'onoma del Estado de Morelos
Av. Universidad 1001, Col. Chamilpa Cuernavaca
Morelos 62210, Mexico
;
    'Lena Ruiz-Azuara' .
;
Facultad de Qu\'imica
Universidad Nacional Auton\'oma de M\'exico
M\'exico 04510, DF
Mexico
;
    'Luis Ortiz-Frade' .
;
Centro de Investigac\'ion y Desarrollo Tecnol\'ogico en Electroqu\'imica
Pedro Escobedo
Quer\'etaro 76703, Mexico
;
