# Supplementary material for: Aqua­[1,8-bis­(pyridin-2-yl)-3,6-dithia­octane-κ4 N,S,S′,N′]copper(II) dinitrate acetonitrile monosolvate
Source: Acta Crystallogr Sect E Struct Rep Online. 2012 Jan 11;68(Pt 2):m135–6. doi: 10.1107/S1600536811056145 (PMC3274872; doi:10.1107/S1600536811056145)
Supplement: Supplementary file 2 [file e-68-0m135-Isup2.hkl]

#
# h,k,l, Fc-squared, Fo-squared, sigma(Fo-squared) and status flag
#
data_I
_shelx_title ' Cupdto in P-1'
_shelx_refln_list_code          4
_shelx_F_calc_maximum      154.59
_exptl_crystal_F_000       570.00
_reflns_d_resolution_high  0.8090
 
loop_
 _symmetry_equiv_pos_as_xyz
 'x, y, z'
 '-x, -y, -z'
 
_cell_length_a     8.8409
_cell_length_b    10.8140
_cell_length_c    13.5141
_cell_angle_alpha  79.895
_cell_angle_beta   71.500
_cell_angle_gamma  69.817
 
_shelx_F_squared_multiplier     1.000
 
loop_
 _refln_index_h
 _refln_index_k
 _refln_index_l
 _refln_F_squared_calc
 _refln_F_squared_meas
 _refln_F_squared_sigma
 _refln_observed_status
   2   0   0      230.71      232.07     11.59 o
   3   0   0      346.45      357.96     15.71 o
   4   0   0       16.46       39.33      6.97 o
   5   0   0     1433.88     1331.68     25.41 o
   6   0   0        5.09        5.39      7.70 o
   7   0   0        0.14       -2.75      8.96 o
   8   0   0      152.77      151.15     19.24 o
   9   0   0      814.81      903.49     45.69 o
  -9   1   0        1.23        0.99     21.78 o
  -8   1   0      245.52      307.27     14.25 o
  -7   1   0      448.56      418.41     15.92 o
  -6   1   0     2888.83     2714.87     80.75 o
  -5   1   0     1792.18     1736.06     31.43 o
  -4   1   0      926.94     1069.46     19.22 o
  -3   1   0      583.93      594.09     21.25 o
  -2   1   0     5794.00     6084.25     28.15 o
   2   1   0     2406.43     2297.28     24.14 o
   3   1   0      693.89      704.82     12.64 o
   4   1   0     1867.85     1903.28     24.50 o
   5   1   0      216.09      290.03     12.53 o
   6   1   0     1330.06     1355.35     40.88 o
   7   1   0      648.25      628.62     31.34 o
   8   1   0      219.81      234.29     25.65 o
   9   1   0        0.25       -0.38     12.04 o
  10   1   0      290.10      379.81     34.42 o
  -9   2   0      140.01      181.90     29.20 o
  -8   2   0       14.28       26.00     19.81 o
  -7   2   0       80.68       74.08     15.66 o
  -6   2   0     1478.49     1481.38     21.99 o
  -5   2   0     1554.34     1523.47     18.67 o
  -4   2   0     4999.36     4965.03     46.53 o
  -3   2   0     1789.73     1990.90     18.34 o
  -2   2   0      302.48      316.92      8.59 o
  -1   2   0        5.02        8.09      2.67 o
   0   2   0      912.17      874.18      9.44 o
   1   2   0      275.23      304.32     12.97 o
   2   2   0     2220.79     2299.16     38.86 o
   3   2   0     7571.77     7892.24     50.46 o
   4   2   0     2501.00     2436.28     35.57 o
   5   2   0     4980.37     4963.72     41.46 o
   6   2   0     2630.37     2694.88     34.99 o
   7   2   0      110.32      107.72     18.27 o
   8   2   0       38.08       25.12     16.77 o
   9   2   0     1121.31     1245.99     48.24 o
  10   2   0      893.99      979.90     47.19 o
  -8   3   0       77.56      120.29     23.72 o
  -7   3   0     1121.48     1111.72     47.77 o
  -6   3   0       76.98       76.74      7.74 o
  -5   3   0      125.95       98.52      6.54 o
  -4   3   0       97.98       97.33      6.26 o
  -3   3   0     3787.88     3698.83     28.36 o
  -2   3   0      990.00      930.99     10.72 o
  -1   3   0     2626.11     2652.88     23.92 o
   0   3   0    18231.35    17704.73     65.67 o
   1   3   0      161.21      205.21      5.57 o
   2   3   0      502.28      504.92     20.31 o
   3   3   0      189.71      237.43      7.83 o
   4   3   0      699.79      711.05     18.12 o
   5   3   0       44.53       37.40     10.27 o
   6   3   0      138.99      134.62     14.38 o
   7   3   0      541.90      610.09     27.56 o
   8   3   0       21.13       17.90     15.11 o
   9   3   0      302.44      331.16     27.68 o
  10   3   0      315.25      363.53     32.66 o
  -8   4   0      351.88      314.47     33.95 o
  -7   4   0       86.25      111.48     26.13 o
  -6   4   0        0.87       -3.39     19.41 o
  -5   4   0       47.72       53.64      5.60 o
  -4   4   0      324.51      318.43     10.51 o
  -3   4   0      235.95      269.63      7.38 o
  -2   4   0     5725.30     5808.36     33.24 o
  -1   4   0     1542.28     1560.87     17.19 o
   0   4   0     2938.27     2866.51     28.21 o
   1   4   0      720.00      658.29     14.70 o
   2   4   0      786.27      840.28     12.90 o
   3   4   0      507.86      592.23     27.40 o
   4   4   0     2120.33     1982.91     37.17 o
   5   4   0      220.87      168.77     10.48 o
   6   4   0     1564.75     1617.97     54.78 o
   7   4   0      706.75      785.32     62.00 o
   8   4   0      844.44      901.14     28.78 o
   9   4   0       67.19       73.28     19.49 o
  10   4   0      233.09      265.48     52.52 o
  -7   5   0      866.08      928.55     48.38 o
  -6   5   0     1127.80     1228.46     52.12 o
  -5   5   0     1087.97     1088.21     46.51 o
  -4   5   0      494.05      487.08     16.49 o
  -3   5   0      181.98      168.32     13.66 o
  -2   5   0     2733.57     2720.72     24.90 o
  -1   5   0     1999.11     1993.62     23.67 o
   0   5   0      294.20      276.39      8.07 o
   1   5   0      819.08      886.22     20.07 o
   2   5   0     1433.52     1311.15     15.93 o
   3   5   0     4387.26     4438.19     43.99 o
   4   5   0      127.93      119.16      7.01 o
   5   5   0       61.84       55.95      7.29 o
   6   5   0      225.64      235.27     42.53 o
   7   5   0      973.74      995.18     65.74 o
   8   5   0       51.85       38.86     12.44 o
   9   5   0      307.93      312.76     22.24 o
  10   5   0       59.65       36.57     30.50 o
  -7   6   0       17.21       18.39     18.47 o
  -6   6   0      131.69      148.35     29.36 o
  -5   6   0       83.47      109.78     24.62 o
  -4   6   0        9.24       14.03      6.97 o
  -3   6   0      839.03      818.65     18.24 o
  -2   6   0      142.29      126.63      7.23 o
  -1   6   0      196.44      172.72      7.52 o
   0   6   0      140.12      143.24      6.97 o
   1   6   0      772.38      778.20     12.48 o
   2   6   0      376.14      378.12     11.87 o
   3   6   0      133.13      121.03      6.68 o
   4   6   0     2036.42     2033.57     54.53 o
   5   6   0     1645.53     1716.81     35.27 o
   6   6   0      150.51      157.79     10.73 o
   7   6   0     1756.75     1815.83    154.66 o
   8   6   0      496.31      531.83     21.02 o
   9   6   0      286.06      325.11     19.60 o
  10   6   0      491.60      504.03     47.65 o
  -6   7   0      170.56      211.26     30.51 o
  -5   7   0       14.31       36.58     19.34 o
  -4   7   0        0.12        3.79     20.03 o
  -3   7   0      553.34      591.27     17.41 o
  -2   7   0     2925.81     2893.68     31.36 o
  -1   7   0     1714.90     1681.95     21.19 o
   0   7   0      506.71      516.46     16.87 o
   1   7   0     1615.53     1636.27     21.65 o
   2   7   0       35.50       25.46      6.19 o
   3   7   0     1150.54     1086.87     19.18 o
   4   7   0     1529.32     1481.16     20.57 o
   5   7   0        1.41        0.24      3.12 o
   6   7   0       79.16       75.22     14.70 o
   7   7   0      763.00      809.33     22.66 o
   8   7   0      216.93      233.59     21.54 o
   9   7   0      173.90      191.69     34.99 o
  10   7   0       78.16       81.70     27.80 o
  -5   8   0        1.64       -6.05     20.68 o
  -4   8   0       89.14       80.84     22.94 o
  -3   8   0      548.92      554.49     35.72 o
  -2   8   0       72.84       86.13      8.97 o
  -1   8   0      323.30      324.97     13.36 o
   0   8   0      306.49      304.77     10.99 o
   1   8   0      104.02      101.46      8.58 o
   2   8   0       12.13       17.92      6.25 o
   3   8   0      235.97      199.82     11.47 o
   4   8   0     1346.45     1346.43     68.72 o
   5   8   0      412.59      392.23     16.42 o
   6   8   0      870.09      859.25     11.35 o
   7   8   0        0.54        2.00      5.40 o
   8   8   0      146.62      125.54     26.10 o
   9   8   0        3.86       12.79     23.25 o
  -4   9   0       35.43       27.04     19.89 o
  -3   9   0     1905.51     1892.96     60.23 o
  -2   9   0      630.59      646.76     18.35 o
  -1   9   0       18.99       20.32      8.47 o
   0   9   0        8.94        8.03      8.30 o
   1   9   0      111.10       91.90      9.02 o
   2   9   0      748.49      721.05     21.13 o
   3   9   0     1243.01     1229.50     45.90 o
   4   9   0        7.67        5.62      6.11 o
   5   9   0        0.55        1.25      5.64 o
   6   9   0      136.68      132.20      6.25 o
   7   9   0     2470.88     2359.83     79.20 o
   8   9   0      697.97      634.35     47.93 o
   9   9   0      410.15      385.18     38.36 o
  -3  10   0      280.88      270.15     29.74 o
  -2  10   0        1.11        8.82     13.48 o
  -1  10   0      167.64      181.71     24.48 o
   0  10   0     1056.02     1112.96     31.18 o
   1  10   0     1030.19     1031.55     46.48 o
   2  10   0      440.03      466.74     19.09 o
   3  10   0       85.83       80.72     10.69 o
   4  10   0      102.49      104.58     10.96 o
   5  10   0      145.38      140.76     28.71 o
   6  10   0       95.85      104.19     28.13 o
   7  10   0       21.77       19.71     27.99 o
   8  10   0      272.98      283.82     33.92 o
  -2  11   0       17.28       40.56     14.87 o
  -1  11   0       17.81        3.60     11.96 o
   0  11   0       45.77       48.37     13.14 o
   1  11   0      317.36      313.71     32.98 o
   2  11   0     1328.50     1328.27     56.15 o
   3  11   0     1139.63     1165.83     53.80 o
   4  11   0     1648.68     1658.84     63.83 o
   5  11   0      145.84      133.40     29.67 o
   6  11   0      245.96      281.75     36.32 o
   7  11   0      905.53     1027.35     57.36 o
   8  11   0       27.05        8.14     23.54 o
  -1  12   0        5.56       10.07     14.64 o
   0  12   0        4.86        7.32     17.83 o
   1  12   0      185.43      255.30     32.38 o
   2  12   0       12.25       16.44     21.06 o
   3  12   0        0.45       13.69     21.37 o
   4  12   0     1660.22     1692.54     66.13 o
   5  12   0      314.57      320.69     37.64 o
   6  12   0      924.30      956.52     56.84 o
   2  13   0       38.89       38.57     21.50 o
   3  13   0      145.05      134.15     28.88 o
   4  13   0       50.66       57.45     24.30 o
  -6 -12   1       51.22       71.98     26.46 o
  -5 -12   1        8.38       17.50     22.92 o
  -4 -12   1       23.28       33.79     27.19 o
  -3 -12   1      616.39      596.10     45.86 o
  -2 -12   1       73.59       50.24     23.40 o
  -1 -12   1      131.07      129.55     28.59 o
   0 -12   1      126.62      112.45     15.84 o
   1 -12   1      185.55      174.39     18.90 o
  -7 -11   1        1.54        2.05     23.49 o
  -6 -11   1      359.45      390.31     40.88 o
  -5 -11   1      219.39      242.73     37.10 o
  -4 -11   1      144.91      113.99     28.63 o
  -3 -11   1      347.40      393.55     37.21 o
  -2 -11   1      378.61      361.85     36.72 o
  -1 -11   1      783.97      833.09     47.37 o
   0 -11   1       51.22       62.64     14.24 o
   1 -11   1        0.56       -1.56     13.80 o
   2 -11   1      309.57      308.82     22.63 o
  -8 -10   1      247.20      248.32     37.57 o
  -7 -10   1       89.34      104.10     29.40 o
  -6 -10   1       92.74      123.85     29.66 o
  -5 -10   1      713.28      685.65     48.09 o
  -4 -10   1      122.12      124.16     28.12 o
  -3 -10   1      140.34      146.31     11.19 o
  -2 -10   1      486.24      480.52     18.50 o
  -1 -10   1      161.23      173.41     18.72 o
   0 -10   1       97.87      116.34     14.76 o
   1 -10   1      173.66      163.57     16.37 o
   2 -10   1      292.36      273.12     20.26 o
   3 -10   1       13.97       41.78     22.44 o
  -9  -9   1       67.32       85.91     29.95 o
  -8  -9   1       15.22        5.19     21.14 o
  -7  -9   1     1155.13     1039.42     56.15 o
  -6  -9   1      832.95      808.16     49.01 o
  -5  -9   1      408.49      429.61     36.30 o
  -4  -9   1      138.10      143.38     11.40 o
  -3  -9   1      172.25      172.09     12.53 o
  -2  -9   1     2370.31     2378.35     34.77 o
  -1  -9   1      970.55      899.01     32.54 o
   0  -9   1      296.75      321.02     15.14 o
   1  -9   1      459.64      467.10     25.32 o
   2  -9   1      101.29       94.16     15.61 o
   3  -9   1      476.43      516.30     34.63 o
   4  -9   1      192.03      150.53     26.18 o
   5  -9   1        3.76       14.79     22.58 o
  -9  -8   1       67.00       49.08     28.06 o
  -8  -8   1     1376.25     1260.68     62.07 o
  -7  -8   1      457.99      418.07     39.62 o
  -6  -8   1      189.06      221.98     28.34 o
  -5  -8   1      231.05      283.95     31.94 o
  -4  -8   1      120.34      113.17     21.70 o
  -3  -8   1      471.05      465.41     15.65 o
  -2  -8   1      311.68      321.76     12.94 o
  -1  -8   1       32.07       32.73      5.83 o
   0  -8   1      135.23      140.22      8.47 o
   1  -8   1      321.67      333.80     13.35 o
   2  -8   1       54.15       60.03      8.86 o
   3  -8   1      277.93      284.74     28.24 o
   4  -8   1       83.49       74.48     23.76 o
   5  -8   1       12.44       32.52     20.81 o
  -9  -7   1      258.42      233.48     34.58 o
  -8  -7   1      185.83      165.17     29.13 o
  -7  -7   1      369.81      353.16     18.75 o
  -6  -7   1      560.55      501.85     23.89 o
  -5  -7   1       18.18       34.35     19.12 o
  -4  -7   1       68.01       51.84     19.37 o
  -3  -7   1      355.51      334.19      9.50 o
  -2  -7   1     1499.31     1450.98     19.89 o
  -1  -7   1      792.20      781.15     19.27 o
   0  -7   1       47.01       41.79      5.49 o
   1  -7   1      821.70      820.81     16.44 o
   2  -7   1     3008.09     2953.91     37.20 o
   3  -7   1     2849.41     2967.27     99.01 o
   4  -7   1     2054.28     2091.54     62.21 o
   5  -7   1      172.62      161.20     27.22 o
   6  -7   1        7.33        3.83     23.73 o
  -9  -6   1      367.92      351.50     40.59 o
  -8  -6   1      428.87      448.21     20.08 o
  -7  -6   1     1061.81     1061.54     22.74 o
  -6  -6   1      451.24      485.47     23.27 o
  -5  -6   1      252.01      227.44     13.09 o
  -4  -6   1     2402.59     2550.38     63.57 o
  -3  -6   1     3327.51     3174.48     44.29 o
  -2  -6   1     2143.81     2015.26     39.14 o
  -1  -6   1      221.32      200.03      8.54 o
   0  -6   1       67.50       85.74      5.93 o
   1  -6   1       53.80       48.87      5.64 o
   2  -6   1     1708.43     1689.06     19.86 o
   3  -6   1      652.74      644.26     15.57 o
   4  -6   1     1555.32     1568.40     45.28 o
   5  -6   1      690.22      694.07     39.26 o
   6  -6   1      316.18      362.52     33.60 o
   7  -6   1      361.14      329.46     35.28 o
 -10  -5   1      156.36      155.76     34.99 o
  -9  -5   1      195.51      213.09     18.72 o
  -8  -5   1      108.68       97.14     13.74 o
  -7  -5   1       77.24       84.91     11.65 o
  -6  -5   1       15.06        8.07      7.34 o
  -5  -5   1        3.88        1.25      4.44 o
  -4  -5   1        9.40       17.90      3.23 o
  -3  -5   1     1225.33     1271.18     26.55 o
  -2  -5   1     1233.45     1175.77     15.05 o
  -1  -5   1     5102.17     5066.58     33.76 o
   0  -5   1     1488.77     1497.91     17.66 o
   1  -5   1      160.60      151.29      6.84 o
   2  -5   1      399.73      410.28      9.64 o
   3  -5   1     1129.38     1204.16     16.36 o
   4  -5   1        5.90        4.36     18.33 o
   5  -5   1      175.14      167.84     26.06 o
   6  -5   1      786.49      774.42     41.10 o
   7  -5   1      476.50      427.92     37.32 o
   8  -5   1      629.52      689.67     45.36 o
 -10  -4   1      142.63      139.21     34.00 o
  -9  -4   1      272.33      304.40     20.82 o
  -8  -4   1      748.25      853.58     34.10 o
  -7  -4   1     2258.41     2331.02    149.82 o
  -6  -4   1      798.59      838.25     21.02 o
  -5  -4   1      302.56      304.86     11.81 o
  -4  -4   1     2871.86     2954.73    120.24 o
  -3  -4   1      713.59      650.95     16.31 o
  -2  -4   1      949.88      944.30     11.04 o
  -1  -4   1      305.14      305.23      6.41 o
   0  -4   1      738.11      681.79      9.77 o
   1  -4   1     5573.07     5470.43     28.38 o
   2  -4   1     5688.42     5467.95     31.41 o
   3  -4   1     1772.74     1791.67     24.30 o
   4  -4   1      355.47      340.97     24.99 o
   5  -4   1      704.33      779.25     36.00 o
   6  -4   1      613.66      603.52     37.54 o
   7  -4   1       52.34       36.72     22.40 o
   8  -4   1       86.03       80.11     22.25 o
 -10  -3   1       71.45       56.46     22.87 o
  -9  -3   1       55.82       61.16     19.58 o
  -8  -3   1      130.83      117.13     20.33 o
  -7  -3   1        3.57       17.51     13.61 o
  -6  -3   1     1729.29     1820.08     38.39 o
  -5  -3   1     2160.34     2143.12     35.21 o
  -4  -3   1     2288.10     2390.38     28.49 o
  -3  -3   1      396.58      443.07     11.30 o
  -2  -3   1      509.99      538.80     22.74 o
  -1  -3   1      660.60      619.51      6.73 o
   0  -3   1       29.35       31.61      3.61 o
   1  -3   1      170.17      184.99      7.85 o
   2  -3   1      337.83      310.56     15.58 o
   3  -3   1       10.79       32.89      3.96 o
   4  -3   1     1619.33     1539.25     43.07 o
   5  -3   1      453.70      474.11     29.45 o
   6  -3   1        0.50        0.21     20.28 o
   7  -3   1        5.16       23.67     21.36 o
   8  -3   1      383.19      401.36     34.30 o
 -10  -2   1        0.12       -6.21     21.47 o
  -9  -2   1      238.44      239.34     26.92 o
  -8  -2   1      186.05      184.53     22.70 o
  -7  -2   1     2483.09     2639.43     38.67 o
  -6  -2   1      341.85      337.39     14.04 o
  -5  -2   1      832.31      834.69     17.66 o
  -4  -2   1     9437.89     9366.82     47.46 o
  -3  -2   1     6656.78     6649.85     62.39 o
  -2  -2   1     6016.40     5942.99     98.71 o
  -1  -2   1     1253.99     1358.94     26.50 o
   0  -2   1      344.34      405.12      8.35 o
   1  -2   1     1955.76     2003.49     17.54 o
   2  -2   1     1844.33     1998.17     34.27 o
   3  -2   1      472.32      424.42     20.26 o
   4  -2   1     1614.81     1651.37     40.36 o
   5  -2   1      521.80      446.33     16.03 o
   6  -2   1     1617.85     1556.68     30.04 o
   7  -2   1     1077.80     1093.00     45.40 o
   8  -2   1       71.79       78.74     24.29 o
   9  -2   1        5.31      -14.99     23.28 o
  -9  -1   1      543.45      566.04     24.51 o
  -8  -1   1     3383.03     3402.57     72.94 o
  -7  -1   1      322.40      383.82     26.17 o
  -6  -1   1       57.35       60.90      9.84 o
  -5  -1   1      457.17      452.59     14.90 o
  -4  -1   1       98.22      136.08      8.52 o
  -3  -1   1       17.60       22.95      4.41 o
  -2  -1   1     1695.23     1718.70     31.73 o
  -1  -1   1     2011.05     2248.58     29.27 o
   1  -1   1     3648.85     3741.96    103.71 o
   2  -1   1      980.05      947.81     21.89 o
   3  -1   1     5636.28     5745.94    147.93 o
   4  -1   1      439.23      427.09     25.93 o
   5  -1   1      533.70      515.65     12.04 o
   6  -1   1       41.40       59.44      7.52 o
   7  -1   1        6.50        9.69      4.33 o
   8  -1   1      111.32      112.19     21.07 o
   9  -1   1        2.71        3.88     21.01 o
  -9   0   1      476.50      527.65     37.12 o
  -8   0   1      577.49      616.68     24.02 o
  -7   0   1       67.92       75.54     11.46 o
  -6   0   1      495.48      532.52     15.22 o
  -5   0   1        3.66        7.12      7.73 o
  -4   0   1      826.20      841.09     18.28 o
  -3   0   1      661.42      658.21     28.87 o
  -2   0   1     2265.66     2375.07     29.40 o
   2   0   1      479.81      507.67     15.31 o
   3   0   1       95.13       85.99      9.52 o
   4   0   1      176.21      197.07     10.66 o
   5   0   1     1371.14     1265.25     59.58 o
   6   0   1     1890.25     1886.28     33.13 o
   7   0   1      827.88      836.03     21.73 o
   8   0   1       98.67      110.51     11.73 o
   9   0   1      473.67      514.58     35.40 o
  10   0   1      227.18      254.27     32.53 o
  -9   1   1      177.71      143.87     26.65 o
  -8   1   1        6.99        7.27      8.83 o
  -7   1   1       71.54       57.67     10.09 o
  -6   1   1     1847.58     1723.94     30.53 o
  -5   1   1     4544.39     4486.91     37.49 o
  -4   1   1     2185.43     2194.78     24.25 o
  -3   1   1     3877.71     4168.37     35.35 o
  -2   1   1      776.89      838.78     14.03 o
  -1   1   1      590.24      612.19     13.13 o
   2   1   1     3084.45     3141.25    128.99 o
   3   1   1     2084.80     2085.51     30.62 o
   4   1   1     1136.04     1079.11     18.93 o
   5   1   1       72.26       48.11      7.54 o
   6   1   1      100.07       96.66      9.79 o
   7   1   1       76.34       73.61     18.51 o
   8   1   1     1625.66     1637.46     30.66 o
   9   1   1       37.82       53.84     11.67 o
  10   1   1      127.87      145.36     27.60 o
  -9   2   1       35.99       65.59     25.28 o
  -8   2   1       74.25       60.53     20.52 o
  -7   2   1       21.52       18.41      7.34 o
  -6   2   1       30.15       35.69      7.85 o
  -5   2   1     1353.89     1375.48     23.46 o
  -4   2   1      190.23      148.08      7.59 o
  -3   2   1       11.16       27.82      5.88 o
  -2   2   1     1772.80     1789.99     15.52 o
  -1   2   1     5219.13     5288.45     49.26 o
   0   2   1     7031.27     6831.99     67.90 o
   1   2   1     1559.71     1645.95     19.63 o
   2   2   1      430.49      495.89     12.61 o
   3   2   1      389.97      378.18     12.56 o
   4   2   1      126.19      136.48     11.88 o
   5   2   1     1149.29     1037.32     28.08 o
   6   2   1      153.89      148.48     16.43 o
   7   2   1      730.79      804.83     32.85 o
   8   2   1        4.15        5.24      8.83 o
   9   2   1      447.81      492.03     32.86 o
  10   2   1     1920.84     2111.64     65.44 o
  -8   3   1      178.45      169.00     25.34 o
  -7   3   1       36.50       34.94      6.44 o
  -6   3   1      719.70      610.37     38.05 o
  -5   3   1      520.10      509.59     14.34 o
  -4   3   1      922.98      862.63     24.99 o
  -3   3   1      438.71      426.22      9.78 o
  -2   3   1      105.27      116.03      5.48 o
  -1   3   1     9746.75     9600.45     47.68 o
   0   3   1    10217.82     9862.40     78.99 o
   1   3   1     4154.34     4395.80    101.87 o
   2   3   1     1765.08     1944.65     94.31 o
   3   3   1      274.36      329.27     12.28 o
   4   3   1     2611.67     2373.20     28.02 o
   5   3   1     7265.98     7298.06     67.21 o
   6   3   1     1192.84     1243.77     33.03 o
   7   3   1      105.37       86.20     15.60 o
   8   3   1      513.62      514.54     19.52 o
   9   3   1      230.93      269.08     25.67 o
  10   3   1       43.58       34.46     20.99 o
  -8   4   1      113.91      149.85     27.04 o
  -7   4   1      370.33      353.84     33.73 o
  -6   4   1      377.28      342.89     21.40 o
  -5   4   1      316.30      306.53     11.83 o
  -4   4   1      864.59      764.01     27.53 o
  -3   4   1       13.71       10.90      4.42 o
  -2   4   1        5.01        2.94      4.19 o
  -1   4   1     1280.04     1271.41     13.96 o
   0   4   1       87.50       86.10      4.39 o
   1   4   1     3434.05     3218.32     27.50 o
   2   4   1      517.38      592.35     21.72 o
   3   4   1      580.15      660.92     22.75 o
   4   4   1      561.52      557.86     18.45 o
   5   4   1     1436.30     1302.44     19.70 o
   6   4   1     3173.69     3081.55     42.19 o
   7   4   1       31.24       40.93      8.00 o
   8   4   1      259.40      268.60     22.36 o
   9   4   1      145.55      154.83     21.91 o
  10   4   1      183.86      232.93     26.53 o
  -7   5   1      115.45      113.99     24.27 o
  -6   5   1      296.21      359.56     33.49 o
  -5   5   1      919.71      945.36     28.85 o
  -4   5   1      400.79      405.96     14.45 o
  -3   5   1      463.60      393.42     16.82 o
  -2   5   1     1553.51     1522.26     23.38 o
  -1   5   1     1086.38     1059.67     15.18 o
   0   5   1     7536.72     7310.26     40.65 o
   1   5   1     1028.41      955.68     18.53 o
   2   5   1      710.37      777.68     21.70 o
   3   5   1     2005.15     1953.58    130.73 o
   4   5   1      288.49      232.20     14.07 o
   5   5   1     1753.67     1744.20     24.90 o
   6   5   1       55.48       48.04      7.63 o
   7   5   1      503.12      525.78     19.87 o
   8   5   1     2469.39     2610.38     79.80 o
   9   5   1     1099.60     1151.71     34.17 o
  10   5   1      913.22     1002.70     34.98 o
  -7   6   1      567.84      624.07     42.14 o
  -6   6   1       38.22       48.40     20.31 o
  -5   6   1       76.22       75.64      8.91 o
  -4   6   1        2.29        1.76      5.74 o
  -3   6   1      957.99      942.93     18.43 o
  -2   6   1      480.34      485.42     13.19 o
  -1   6   1      261.64      298.80      8.39 o
   0   6   1      383.35      430.70      9.37 o
   1   6   1     1526.61     1490.76     19.35 o
   2   6   1     3686.46     3695.60     42.83 o
   3   6   1      192.85      186.92     12.35 o
   4   6   1      119.04      122.95     12.80 o
   5   6   1       63.76       66.38     12.17 o
   6   6   1      274.00      295.53     13.66 o
   7   6   1        3.57        6.50      9.24 o
   8   6   1     1348.17     1478.82     72.54 o
   9   6   1      405.76      410.59     21.93 o
  10   6   1      738.01      819.58     58.66 o
  -6   7   1      184.89      181.01     29.75 o
  -5   7   1      283.40      265.10     29.76 o
  -4   7   1      455.55      441.15     32.83 o
  -3   7   1       82.38       68.42      9.01 o
  -2   7   1       28.69       30.40      7.12 o
  -1   7   1       55.33       49.13      6.54 o
   0   7   1     1228.81     1246.83     16.42 o
   1   7   1        6.50        5.83      5.25 o
   2   7   1      756.10      760.19     15.87 o
   3   7   1     3288.64     3239.47     47.76 o
   4   7   1     4580.45     4597.37     32.60 o
   5   7   1     4619.78     4602.60     88.78 o
   6   7   1      461.98      463.89     18.68 o
   7   7   1      333.54      338.08     20.26 o
   8   7   1      154.53      170.87     14.82 o
   9   7   1      226.67      244.14     17.70 o
  10   7   1      362.72      353.20     43.42 o
  -5   8   1      122.44      140.28     25.80 o
  -4   8   1      224.00      240.42     26.27 o
  -3   8   1     1358.22     1382.80     50.15 o
  -2   8   1     1010.89     1007.08     20.90 o
  -1   8   1      261.59      273.64     12.57 o
   0   8   1      280.73      311.35     11.29 o
   1   8   1        1.86        3.12      6.95 o
   2   8   1       94.50       94.20      8.58 o
   3   8   1      324.72      328.33     13.63 o
   4   8   1       35.42       32.55      7.44 o
   5   8   1      212.97      226.64     16.37 o
   6   8   1     1236.77     1245.17     38.45 o
   7   8   1      505.67      541.52     17.96 o
   8   8   1       90.64      105.14     22.66 o
   9   8   1      538.18      480.39     42.94 o
  10   8   1       37.88       32.41     26.13 o
  -4   9   1      128.03      127.43     24.95 o
  -3   9   1       38.41       31.55     19.39 o
  -2   9   1     1739.11     1728.71     28.65 o
  -1   9   1     1642.80     1651.12     27.80 o
   0   9   1     1186.54     1170.34     29.79 o
   1   9   1      241.53      251.95     15.62 o
   2   9   1      180.78      165.92     13.04 o
   3   9   1     1028.07     1102.96     42.19 o
   4   9   1      395.04      424.07     18.90 o
   5   9   1        8.52       11.44      7.94 o
   6   9   1       22.78       22.51      9.03 o
   7   9   1      274.19      282.26     22.19 o
   8   9   1      809.35      741.11     50.40 o
   9   9   1      589.40      624.15     49.61 o
  -3  10   1      842.38      926.78     46.52 o
  -2  10   1      460.34      513.04     25.35 o
  -1  10   1       21.77       18.16     12.87 o
   0  10   1      236.24      229.05     18.48 o
   1  10   1      368.47      396.91     31.75 o
   2  10   1      795.91      869.53     25.60 o
   3  10   1     1320.12     1293.48     33.30 o
   4  10   1     1392.42     1402.95     44.72 o
   5  10   1       62.25       60.81      9.31 o
   6  10   1       42.64       50.16     25.65 o
   7  10   1      278.96      278.82     35.33 o
   8  10   1       23.28       13.37     23.37 o
   9  10   1       17.94       11.96     22.99 o
  -2  11   1        0.14      -18.73     21.03 o
  -1  11   1       53.73       32.95     14.12 o
   0  11   1        9.72        2.92     12.67 o
   1  11   1       42.03       36.36     18.26 o
   2  11   1      352.62      362.23     33.95 o
   3  11   1      656.05      686.29     34.57 o
   4  11   1      775.89      760.83     45.82 o
   5  11   1      263.45      270.63     34.17 o
   6  11   1      164.37      145.17     29.75 o
   7  11   1      637.31      634.64     45.04 o
   8  11   1      223.38      206.31     32.31 o
  -1  12   1      676.36      717.65     36.42 o
   0  12   1      338.07      309.96     34.38 o
   1  12   1       41.77       33.42     23.67 o
   2  12   1      510.83      448.48     36.35 o
   3  12   1      836.08      827.25     47.19 o
   4  12   1        0.46       -5.15     23.90 o
   5  12   1       18.49       21.84     22.58 o
   6  12   1      380.22      466.32     43.32 o
   7  12   1      908.52      857.38     53.90 o
   2  13   1      315.22      320.66     34.50 o
   3  13   1       13.69        6.15     24.42 o
   4  13   1        4.07        2.13     23.76 o
   5  13   1       49.66       53.03     26.04 o
  -5 -12   2       21.26       10.86     26.31 o
  -4 -12   2      374.94      346.41     39.57 o
  -3 -12   2        5.80        6.28     22.52 o
  -2 -12   2       67.24       94.99     27.36 o
  -1 -12   2       14.25        8.37     25.39 o
   0 -12   2       13.38       12.96     13.22 o
  -7 -11   2        9.13       45.67     26.39 o
  -6 -11   2      153.92      162.05     33.64 o
  -5 -11   2      129.26      171.88     32.52 o
  -4 -11   2      257.59      291.05     32.81 o
  -3 -11   2      281.24      241.81     31.29 o
  -2 -11   2        1.85       -1.29     20.00 o
  -1 -11   2      290.03      296.24     32.64 o
   0 -11   2      719.12      717.26     27.69 o
   1 -11   2      417.11      439.59     24.31 o
   2 -11   2      122.67      106.06     17.93 o
  -8 -10   2      194.50      172.01     32.84 o
  -7 -10   2       75.20       76.26     26.51 o
  -6 -10   2       82.20       83.35     29.86 o
  -5 -10   2      249.38      249.10     35.07 o
  -4 -10   2        5.09       -1.44     26.77 o
  -3 -10   2      618.32      545.82     38.40 o
  -2 -10   2     2092.61     2158.47     37.30 o
  -1 -10   2      456.46      471.25     15.43 o
   0 -10   2      756.72      775.89     26.63 o
   1 -10   2      214.88      211.22     17.98 o
   2 -10   2        4.88        0.38     13.33 o
   3 -10   2       68.18       56.30     21.32 o
  -8  -9   2       13.96       11.25     26.94 o
  -7  -9   2        8.46        7.10     22.88 o
  -6  -9   2      106.90       98.96     24.75 o
  -5  -9   2     1188.96     1266.67     56.60 o
  -4  -9   2        5.40       11.86     25.02 o
  -3  -9   2      443.28      472.92     17.39 o
  -2  -9   2      780.51      743.35     23.07 o
  -1  -9   2     1547.97     1552.73     23.65 o
   0  -9   2      419.66      419.03     14.65 o
   1  -9   2      371.30      370.38     15.45 o
   2  -9   2      193.42      184.69     17.04 o
   3  -9   2      105.22      104.57     21.09 o
   4  -9   2      333.50      357.62     34.19 o
   5  -9   2        2.77       -7.94     24.34 o
  -9  -8   2        2.88       18.84     26.47 o
  -8  -8   2      384.62      387.68     39.65 o
  -7  -8   2      814.33      782.97     48.05 o
  -6  -8   2     1643.01     1579.50     61.94 o
  -5  -8   2      567.10      591.92     40.86 o
  -4  -8   2      505.41      574.85     36.24 o
  -3  -8   2      207.77      220.66      8.16 o
  -2  -8   2      999.48      916.37     27.55 o
  -1  -8   2      310.06      312.15     11.69 o
   0  -8   2        2.31        0.96      5.89 o
   1  -8   2      812.09      850.83     16.76 o
   2  -8   2      984.42     1011.06     21.00 o
   3  -8   2      723.37      758.80     38.06 o
   4  -8   2     1277.15     1202.76     51.59 o
   5  -8   2      192.13      194.65     26.52 o
  -9  -7   2      153.83      166.02     32.20 o
  -8  -7   2      484.62      491.74     41.66 o
  -7  -7   2        4.71       -2.08     24.83 o
  -6  -7   2        5.65       -0.60     21.00 o
  -5  -7   2      368.25      383.19     32.80 o
  -4  -7   2     1024.03     1081.20     45.73 o
  -3  -7   2     1596.00     1625.81     51.10 o
  -2  -7   2      124.72      151.19      7.58 o
  -1  -7   2      408.99      411.59      9.28 o
   0  -7   2        9.66        8.01      5.07 o
   1  -7   2      211.66      194.03      8.83 o
   2  -7   2      107.73      107.52      9.04 o
   3  -7   2       57.49       68.59      8.15 o
   4  -7   2      644.34      610.10     37.58 o
   5  -7   2     1092.95     1143.22     51.55 o
   6  -7   2      106.69      143.39     30.02 o
  -9  -6   2      332.18      293.87     36.35 o
  -8  -6   2      571.01      495.37     40.09 o
  -7  -6   2      516.75      536.80     15.05 o
  -6  -6   2     1112.33     1054.27     35.28 o
  -5  -6   2      123.66      140.67     25.79 o
  -4  -6   2      119.35      109.86     13.59 o
  -3  -6   2      427.88      380.34     27.74 o
  -2  -6   2     7537.38     7783.86    124.73 o
  -1  -6   2     7060.03     6729.70     35.59 o
   0  -6   2      280.36      251.99      8.25 o
   1  -6   2      328.66      355.19      9.87 o
   2  -6   2     1068.19     1094.70     24.35 o
   3  -6   2     1587.00     1607.43     22.82 o
   4  -6   2     1075.38     1009.23     26.49 o
   5  -6   2      666.54      633.71     39.72 o
   6  -6   2        3.46       -8.61     19.00 o
   7  -6   2      260.84      294.48     35.31 o
  -9  -5   2      281.72      288.51     40.40 o
  -8  -5   2      840.68      887.24     55.88 o
  -7  -5   2      308.12      319.91     14.78 o
  -6  -5   2      219.85      224.05     18.75 o
  -5  -5   2        9.40        9.78      3.48 o
  -4  -5   2      892.25     1093.82     40.52 o
  -3  -5   2     2812.53     3024.45     62.01 o
  -2  -5   2     1133.05     1134.42     32.45 o
  -1  -5   2     1084.48     1131.26     14.29 o
   0  -5   2        5.00       15.74      5.05 o
   1  -5   2     2712.11     2722.17     22.49 o
   2  -5   2      302.74      318.46     13.47 o
   3  -5   2      572.19      524.65     12.71 o
   4  -5   2      526.73      602.18     33.23 o
   5  -5   2       72.31       62.60     21.09 o
   6  -5   2       27.97       30.72     23.42 o
   7  -5   2       81.88       63.16     25.35 o
   8  -5   2      176.24      147.88     31.07 o
  -9  -4   2       86.65       96.89     16.04 o
  -8  -4   2      515.48      556.44     23.17 o
  -7  -4   2      286.33      296.00     16.33 o
  -6  -4   2     1862.92     1950.11     30.12 o
  -5  -4   2        3.13        2.22      5.48 o
  -4  -4   2        0.07        1.19      4.07 o
  -3  -4   2      694.33      695.49     31.12 o
  -2  -4   2     3349.91     3335.78     56.64 o
  -1  -4   2      304.01      304.76      6.11 o
   0  -4   2      184.47      166.05      6.59 o
   1  -4   2     1681.44     1681.46     16.12 o
   2  -4   2     2387.06     2349.22     30.83 o
   3  -4   2     2502.20     2334.38     26.24 o
   4  -4   2     1963.87     1922.26     49.44 o
   5  -4   2        2.65        9.74     18.24 o
   6  -4   2       21.83       30.58     20.15 o
   7  -4   2      648.22      576.28     38.20 o
   8  -4   2      727.17      790.00     47.81 o
  -9  -3   2      277.36      321.08     26.74 o
  -8  -3   2      196.61      213.89     21.04 o
  -7  -3   2       70.36       72.02     15.12 o
  -6  -3   2      309.19      348.27     12.97 o
  -5  -3   2     1643.29     1580.28     19.47 o
  -4  -3   2     5339.52     5493.16     43.34 o
  -3  -3   2      977.04      867.66     11.71 o
  -2  -3   2     3146.64     3293.72     52.53 o
  -1  -3   2     4280.22     4411.06     32.52 o
   0  -3   2       97.05       89.40      4.42 o
   1  -3   2     2090.68     2197.31     24.23 o
   2  -3   2       17.76       36.49      4.20 o
   3  -3   2      155.01      169.86     15.72 o
   4  -3   2      880.45      825.85     31.72 o
   5  -3   2       10.21       12.10     17.02 o
   6  -3   2       58.29       53.38     17.06 o
   7  -3   2       25.50       11.28     19.99 o
   8  -3   2        0.79        7.03     21.16 o
   9  -3   2      300.00      308.61     34.46 o
  -9  -2   2      287.53      342.51     29.53 o
  -8  -2   2       12.54       13.53     17.55 o
  -7  -2   2       23.16       21.58      8.94 o
  -6  -2   2     1121.86     1138.06     23.36 o
  -5  -2   2      488.93      504.69     14.16 o
  -4  -2   2     3318.07     3337.52     28.64 o
  -3  -2   2      495.00      506.46      9.39 o
  -2  -2   2      560.62      522.63      9.29 o
  -1  -2   2     1015.90     1072.34     24.84 o
   0  -2   2     5693.61     5614.82     37.64 o
   1  -2   2      893.49      983.70     23.44 o
   2  -2   2     4435.95     4465.80     50.57 o
   3  -2   2     4086.33     4187.39     56.82 o
   4  -2   2     1225.72     1240.21     36.03 o
   5  -2   2       69.72       85.94     10.35 o
   6  -2   2      147.16      163.78     21.75 o
   7  -2   2      345.76      372.99     30.42 o
   8  -2   2      770.79      679.58     41.63 o
   9  -2   2       43.74       52.81     21.15 o
  -9  -1   2      833.97      878.96     52.57 o
  -8  -1   2     1483.69     1550.54     42.09 o
  -7  -1   2     1470.89     1544.90     45.65 o
  -6  -1   2      391.44      395.49     16.13 o
  -5  -1   2     1760.12     1682.77     39.36 o
  -4  -1   2      947.62      864.74     16.98 o
  -3  -1   2     2818.35     2942.65     25.34 o
  -2  -1   2     3108.92     3108.23     71.08 o
  -1  -1   2     2714.16     2700.97     73.70 o
   0  -1   2     2078.68     1937.95     21.72 o
   1  -1   2    10272.88    10254.55    388.50 o
   2  -1   2       86.61       90.24      9.99 o
   3  -1   2      534.18      523.92     20.26 o
   4  -1   2      389.93      349.29     19.87 o
   5  -1   2     1348.73     1317.27     57.87 o
   6  -1   2        3.66        5.10      2.15 o
   7  -1   2      144.72      136.89      6.00 o
   8  -1   2      377.13      350.35     32.20 o
   9  -1   2       61.39       37.69     20.74 o
  -9   0   2        9.46       15.02     20.87 o
  -8   0   2       30.85       26.02     11.55 o
  -7   0   2       83.85      101.55     13.16 o
  -6   0   2      123.11      130.66      9.88 o
  -5   0   2      816.27      785.72     16.66 o
  -4   0   2       66.00       56.55      7.71 o
  -3   0   2     2453.67     2661.70     27.66 o
  -2   0   2     1774.54     1681.42     18.39 o
  -1   0   2     1121.23     1263.48     17.86 o
   1   0   2      901.88      857.90     12.53 o
   2   0   2       70.00       91.10      4.78 o
   3   0   2      622.91      596.88     13.50 o
   4   0   2     3328.43     3432.65     54.74 o
   5   0   2     1151.23     1184.05     27.75 o
   6   0   2     6075.49     5969.70     56.92 o
   7   0   2     1444.01     1463.51     23.54 o
   8   0   2      885.98      775.05     20.95 o
   9   0   2       22.46       18.18     21.47 o
  10   0   2        2.76      -22.21     22.52 o
  -9   1   2       41.49       37.46     21.81 o
  -8   1   2      483.35      480.03     25.32 o
  -7   1   2        7.81        2.84      9.46 o
  -6   1   2      142.94      115.63     12.15 o
  -5   1   2     2187.39     2134.84     27.46 o
  -4   1   2     3983.01     3941.13     39.10 o
  -3   1   2     2142.01     2080.97     25.20 o
  -2   1   2      127.57      131.40      7.93 o
  -1   1   2      512.84      507.53     11.15 o
   0   1   2     1102.77     1009.21     16.60 o
   1   1   2     6826.68     7171.68    184.70 o
   2   1   2    11862.12    12307.81     59.07 o
   3   1   2      465.44      507.42     16.22 o
   4   1   2       60.48       78.21      6.82 o
   5   1   2     1171.14     1099.24     19.29 o
   6   1   2      251.81      258.11     11.74 o
   7   1   2      892.73      863.71     20.44 o
   8   1   2      461.22      454.55     17.07 o
   9   1   2      317.51      309.86     28.02 o
  10   1   2      707.05      758.76     43.81 o
  -8   2   2       15.15       17.13     19.64 o
  -7   2   2       17.61       27.58      9.03 o
  -6   2   2      408.39      423.70     16.85 o
  -5   2   2       45.30       43.44      9.11 o
  -4   2   2        3.42        1.81      6.05 o
  -3   2   2     1600.82     1845.11     37.82 o
  -2   2   2      549.50      681.68     11.65 o
  -1   2   2     3924.39     3788.19     38.38 o
   0   2   2     2576.93     2698.43     21.25 o
   1   2   2       17.38       14.03      5.10 o
   2   2   2    23899.27    24442.77    632.44 o
   3   2   2     2018.14     2198.81     33.47 o
   4   2   2     2362.50     2391.66     82.76 o
   5   2   2        9.36        7.75      6.50 o
   6   2   2      117.03      132.76      9.75 o
   7   2   2      460.31      473.74     16.90 o
   8   2   2      121.79      111.41     11.53 o
   9   2   2       50.28       42.73     20.01 o
  10   2   2      130.33      144.27     25.13 o
  -8   3   2       88.89       61.16     21.74 o
  -7   3   2      424.79      415.29     15.85 o
  -6   3   2       23.51       15.50      7.59 o
  -5   3   2     1713.37     1631.42     55.60 o
  -4   3   2     2808.23     2935.05     48.19 o
  -3   3   2      609.32      526.36     10.59 o
  -2   3   2     1543.07     1404.81     18.66 o
  -1   3   2     8172.12     8175.52     43.57 o
   0   3   2       31.93       41.66      4.09 o
   1   3   2     9522.64     9923.45    179.89 o
   2   3   2      694.86      824.82     31.57 o
   3   3   2      403.44      468.53     37.39 o
   4   3   2       96.76       58.30      8.72 o
   5   3   2     4423.64     4315.28     39.72 o
   6   3   2     5344.34     5150.69     47.04 o
   7   3   2     1104.49     1076.03     24.35 o
   8   3   2        0.75        4.97      8.98 o
   9   3   2       50.16       57.97     18.37 o
  10   3   2       82.39      102.09     22.43 o
  -8   4   2       25.94       30.77     20.25 o
  -7   4   2       39.00       46.53     23.01 o
  -6   4   2     1159.52      997.05     43.62 o
  -5   4   2     1919.64     1864.72     54.16 o
  -4   4   2       30.79       35.69      7.45 o
  -3   4   2      183.09      180.41      7.34 o
  -2   4   2      733.05      739.87     21.66 o
  -1   4   2     4106.22     4049.86     29.01 o
   0   4   2     4757.49     4890.20     34.77 o
   1   4   2     1990.68     2071.54     42.77 o
   2   4   2      441.75      533.57     27.64 o
   3   4   2      374.59      558.63     20.28 o
   4   4   2        8.73       28.08      7.96 o
   5   4   2     1213.09     1278.89     20.04 o
   6   4   2       65.56       69.58      8.57 o
   7   4   2      137.87      139.82     11.36 o
   8   4   2     1610.85     1645.03     32.21 o
   9   4   2      141.88      158.49     21.09 o
  10   4   2       20.67       25.09     19.63 o
  -7   5   2        1.62        4.80     22.15 o
  -6   5   2        8.73       23.63     22.36 o
  -5   5   2      422.11      383.19     27.99 o
  -4   5   2      927.16      869.91     37.78 o
  -3   5   2       38.24       53.45      6.20 o
  -2   5   2      264.91      276.64      9.55 o
  -1   5   2     1086.92     1096.56     13.44 o
   0   5   2     7790.12     7542.78     72.72 o
   1   5   2     6369.44     6518.93     47.30 o
   2   5   2     2113.14     2082.36     25.54 o
   3   5   2     2766.06     2985.09    147.44 o
   4   5   2      571.00      534.34     42.62 o
   5   5   2     1022.32     1021.32     26.37 o
   6   5   2      660.19      680.19     23.30 o
   7   5   2      112.24      114.36     13.14 o
   8   5   2      184.95      174.93     16.17 o
   9   5   2     2202.13     2202.18     45.45 o
  10   5   2      516.53      529.51     27.60 o
  -6   6   2      979.05      989.12     49.27 o
  -5   6   2      968.13      981.99     27.67 o
  -4   6   2      522.28      562.26     15.11 o
  -3   6   2      241.93      242.99     10.21 o
  -2   6   2      449.68      477.55     13.07 o
  -1   6   2     2334.33     2307.67     23.31 o
   0   6   2      364.70      358.26      8.04 o
   1   6   2      176.32      243.15      8.17 o
   2   6   2       80.02       61.90      5.80 o
   3   6   2     1249.29     1294.30     17.12 o
   4   6   2     1119.30     1081.06     22.20 o
   5   6   2     4214.18     4508.55    119.71 o
   6   6   2        7.74        7.68      8.58 o
   7   6   2       65.11       59.76     10.92 o
   8   6   2      861.43      853.31     30.67 o
   9   6   2       34.28       41.95     13.97 o
  10   6   2        7.60        9.87     15.11 o
  -6   7   2        0.96       -3.27     19.74 o
  -5   7   2       25.38       22.56     23.46 o
  -4   7   2      477.93      470.11     18.97 o
  -3   7   2       29.95       21.26      6.87 o
  -2   7   2      302.93      351.34     12.32 o
  -1   7   2      462.55      458.24     12.40 o
   0   7   2       26.65       24.60      4.80 o
   1   7   2     1999.31     1943.86     36.12 o
   2   7   2       19.05       17.69      5.57 o
   3   7   2     1050.83     1090.81     16.88 o
   4   7   2       50.02       51.75      5.95 o
   5   7   2     5713.12     5693.62     95.10 o
   6   7   2     1140.41     1209.98     51.35 o
   7   7   2      126.22      143.78     12.73 o
   8   7   2        7.91        8.84     11.24 o
   9   7   2      339.67      360.38     20.71 o
  10   7   2      444.08      422.43     42.71 o
  -5   8   2      365.72      397.57     33.85 o
  -4   8   2       30.95       42.46     21.07 o
  -3   8   2      388.60      399.81     18.72 o
  -2   8   2      290.14      288.98     14.94 o
  -1   8   2      566.04      593.84     14.49 o
   0   8   2     2406.01     2364.68     36.00 o
   1   8   2      550.87      536.71     18.02 o
   2   8   2      328.73      314.66     12.58 o
   3   8   2       50.45       52.52      8.88 o
   4   8   2     1437.29     1526.80     39.40 o
   5   8   2     2132.48     2078.13    112.72 o
   6   8   2       31.40       23.28     22.48 o
   7   8   2      196.59      208.98     13.79 o
   8   8   2      657.03      672.84     35.73 o
   9   8   2       16.71       19.63     21.36 o
  10   8   2      418.93      314.23     40.65 o
  -4   9   2       24.51        4.64     19.88 o
  -3   9   2        2.15        5.86     19.76 o
  -2   9   2      312.02      341.22     30.24 o
  -1   9   2       92.70      102.97     19.11 o
   0   9   2     1062.67     1059.91     28.80 o
   1   9   2      846.39      921.87     26.05 o
   2   9   2      205.50      200.78     14.49 o
   3   9   2       97.77       68.13     10.48 o
   4   9   2        7.86        2.06      8.07 o
   5   9   2        4.20        9.36      7.31 o
   6   9   2       21.52       18.40      7.04 o
   7   9   2        7.65        4.72      9.00 o
   8   9   2      195.33      181.71     34.65 o
   9   9   2       53.70       48.53     29.63 o
  -3  10   2        3.77       17.75     22.64 o
  -2  10   2      430.08      421.20     32.81 o
  -1  10   2      627.71      584.74     31.18 o
   0  10   2      123.77      125.01     15.06 o
   1  10   2      186.58      144.16     21.07 o
   2  10   2      460.25      485.60     20.74 o
   3  10   2      595.98      580.90     21.39 o
   4  10   2      977.39      997.76     25.83 o
   5  10   2      482.85      527.68     18.67 o
   6  10   2      783.59      820.77     46.97 o
   7  10   2      707.73      706.79     46.30 o
   8  10   2      181.81      156.83     28.52 o
   9  10   2      280.56      297.56     37.08 o
  -2  11   2      342.15      322.80     31.86 o
  -1  11   2        5.34        5.30     13.06 o
   0  11   2      150.36      140.65     23.33 o
   1  11   2      190.67      173.05     26.52 o
   2  11   2       76.53       84.99     21.40 o
   3  11   2        2.66       -3.80     20.10 o
   4  11   2       21.80       37.85     22.24 o
   5  11   2       49.01       58.89     21.68 o
   6  11   2      107.11      141.83     30.52 o
   7  11   2       35.05       26.70     25.99 o
   8  11   2       17.26        4.53     25.34 o
  -1  12   2      253.45      257.49     33.02 o
   0  12   2      168.34      204.01     27.92 o
   1  12   2        0.33        4.11     17.76 o
   2  12   2      335.70      362.23     32.26 o
   3  12   2      975.85      973.02     49.27 o
   4  12   2      789.16      760.40     44.73 o
   5  12   2      168.51      201.76     31.73 o
   6  12   2       29.85       30.22     24.77 o
   7  12   2       92.20      154.14     32.10 o
   2  13   2      173.79      168.31     27.58 o
   3  13   2      415.56      401.58     35.99 o
   4  13   2        0.71       -3.66     21.95 o
   5  13   2       81.32       56.16     21.92 o
  -5 -12   3     1140.41     1130.97     61.30 o
  -4 -12   3      505.17      503.37     44.20 o
  -3 -12   3      158.15      176.14     32.38 o
  -2 -12   3       61.53       58.71     25.88 o
  -1 -12   3       48.84       48.52     26.69 o
   0 -12   3      134.08      126.07     32.56 o
  -6 -11   3      124.55       89.74     28.65 o
  -5 -11   3       18.01      -11.83     27.17 o
  -4 -11   3      324.41      327.26     34.37 o
  -3 -11   3      214.24      203.24     29.00 o
  -2 -11   3      168.15      155.99     30.65 o
  -1 -11   3       59.55       58.39     12.89 o
   0 -11   3        3.01        3.23     12.22 o
   1 -11   3      840.41      893.29     86.85 o
   2 -11   3      105.60      130.48     19.40 o
  -7 -10   3      129.39      118.00     29.44 o
  -6 -10   3      242.48      237.49     33.19 o
  -5 -10   3      136.55      148.21     28.31 o
  -4 -10   3      267.53      276.45     34.60 o
  -3 -10   3        7.13       15.97     21.35 o
  -2 -10   3      654.21      636.37     40.96 o
  -1 -10   3      523.92      569.96     16.41 o
   0 -10   3     1823.43     1910.54     39.36 o
   1 -10   3     1840.71     1861.88     41.30 o
   2 -10   3      223.46      248.51     20.28 o
   3 -10   3       19.66       33.49     22.34 o
  -8  -9   3      343.27      321.50     39.51 o
  -7  -9   3      999.67      955.08     54.70 o
  -6  -9   3      163.60      166.93     30.78 o
  -5  -9   3      266.90      214.63     32.93 o
  -4  -9   3      369.19      356.68     35.14 o
  -3  -9   3       60.81       48.67     23.99 o
  -2  -9   3      133.74      141.31     10.45 o
  -1  -9   3      214.67      230.28     10.67 o
   0  -9   3      242.71      252.63     12.31 o
   1  -9   3      135.82      124.90     17.29 o
   2  -9   3       10.79        8.73     12.60 o
   3  -9   3      107.76      132.75     23.00 o
   4  -9   3      118.12      120.69     23.77 o
  -8  -8   3        8.28        5.88     24.48 o
  -7  -8   3      866.40      781.20     47.41 o
  -6  -8   3     1289.44     1136.92     52.84 o
  -5  -8   3     2170.28     2110.80     66.95 o
  -4  -8   3     1261.20     1262.30     51.49 o
  -3  -8   3     1792.81     1744.83     58.66 o
  -2  -8   3      743.92      784.08     46.51 o
  -1  -8   3      396.50      389.23     13.53 o
   0  -8   3     1070.66     1095.82     18.04 o
   1  -8   3       19.46       16.10      6.64 o
   2  -8   3      182.60      163.32     10.96 o
   3  -8   3     1224.48     1198.45     34.14 o
   4  -8   3       37.97       53.27     22.50 o
   5  -8   3      845.81      926.30     49.52 o
  -9  -7   3      306.88      273.78     39.86 o
  -8  -7   3       77.53       49.71     24.67 o
  -7  -7   3      120.71      134.49     28.68 o
  -6  -7   3     1147.82     1095.82     49.51 o
  -5  -7   3       20.85       35.05     20.01 o
  -4  -7   3       75.51       84.60     21.22 o
  -3  -7   3     3662.69     3517.70     75.19 o
  -2  -7   3      399.94      356.81     26.70 o
  -1  -7   3      209.67      205.80      8.42 o
   0  -7   3      107.72       85.23      6.60 o
   1  -7   3      146.77      152.76     10.89 o
   2  -7   3      684.86      662.39     16.72 o
   3  -7   3        5.38       10.56      6.29 o
   4  -7   3      149.91      145.77     26.47 o
   5  -7   3       64.60       67.92     24.38 o
   6  -7   3       75.14       83.93     26.51 o
  -9  -6   3      624.92      576.84     46.67 o
  -8  -6   3       48.40       42.82     25.59 o
  -7  -6   3       44.49       34.60     24.92 o
  -6  -6   3      204.64      211.18     28.66 o
  -5  -6   3        4.64       -3.09     19.17 o
  -4  -6   3       15.89       11.00     19.74 o
  -3  -6   3       99.83       76.57     11.93 o
  -2  -6   3     1553.25     1482.59     31.13 o
  -1  -6   3     4900.57     4997.17     32.36 o
   0  -6   3     3564.49     3568.04     27.15 o
   1  -6   3      134.73      114.17      6.35 o
   2  -6   3       28.68       29.33      5.54 o
   3  -6   3      342.99      319.57     11.67 o
   4  -6   3      852.53      834.36     38.94 o
   5  -6   3      256.31      307.65     29.94 o
   6  -6   3      136.14      152.72     25.83 o
   7  -6   3        4.00        6.98     24.22 o
  -9  -5   3       52.67       30.79     24.56 o
  -8  -5   3      260.80      270.55     22.88 o
  -7  -5   3     2074.55     2131.98     96.29 o
  -6  -5   3     1214.76     1234.86     66.83 o
  -5  -5   3      749.33      652.58     34.89 o
  -4  -5   3      503.35      508.32     30.34 o
  -3  -5   3      118.97      103.05     12.81 o
  -2  -5   3     1253.09     1155.60     37.96 o
  -1  -5   3      119.19      124.45      6.64 o
   0  -5   3      568.14      628.56     11.00 o
   1  -5   3       52.72       55.22      5.90 o
   2  -5   3     1115.39     1084.98     15.36 o
   3  -5   3     1728.72     1699.81     24.73 o
   4  -5   3      181.36      185.06     23.65 o
   5  -5   3      341.67      291.80     25.93 o
   6  -5   3      568.31      521.92     35.21 o
   7  -5   3      573.19      609.85     41.22 o
   8  -5   3        6.08       -7.33     24.94 o
  -9  -4   3      100.56       80.07     26.27 o
  -8  -4   3      257.75      273.64     41.54 o
  -7  -4   3      863.35      884.21     35.97 o
  -6  -4   3      342.45      362.51     14.55 o
  -5  -4   3      685.59      716.83     15.44 o
  -4  -4   3      327.05      325.02     25.53 o
  -3  -4   3      900.25      934.59     35.27 o
  -2  -4   3      975.81      940.07     33.25 o
  -1  -4   3     1975.03     1778.07     21.75 o
   0  -4   3      199.61      272.69      7.00 o
   1  -4   3      242.39      230.08      8.91 o
   2  -4   3       74.19       70.40      4.79 o
   3  -4   3      464.98      422.83     12.01 o
   4  -4   3     1649.33     1597.45     46.30 o
   5  -4   3      503.92      440.53     31.01 o
   6  -4   3        0.62        4.77     15.50 o
   7  -4   3      638.17      574.47     39.19 o
   8  -4   3      783.95      933.90     49.64 o
  -9  -3   3       24.77       35.26     17.28 o
  -8  -3   3     2108.50     2220.37     50.84 o
  -7  -3   3      785.33      782.88     21.27 o
  -6  -3   3      316.87      332.95     12.82 o
  -5  -3   3       41.51       43.35      5.64 o
  -4  -3   3       16.99       11.85      3.72 o
  -3  -3   3     2646.48     2610.30     21.67 o
  -2  -3   3     7034.79     7117.61    220.50 o
  -1  -3   3      716.89      649.43     18.90 o
   0  -3   3      254.93      328.65      7.80 o
   1  -3   3     1382.41     1390.08     14.10 o
   2  -3   3     1722.51     1727.72     19.33 o
   3  -3   3      895.16      806.73     24.26 o
   4  -3   3      114.68      110.36     10.83 o
   5  -3   3      267.07      262.75     23.33 o
   6  -3   3       43.31       40.17     17.23 o
   7  -3   3       91.59       99.41     20.32 o
   8  -3   3      330.60      418.45     33.80 o
   9  -3   3       14.50       20.60     22.81 o
  -9  -2   3      260.03      261.94     34.29 o
  -8  -2   3      604.82      604.62     31.37 o
  -7  -2   3      636.26      613.00     19.67 o
  -6  -2   3        4.18        1.30      6.84 o
  -5  -2   3      332.51      321.29     11.76 o
  -4  -2   3       43.02       54.33      5.71 o
  -3  -2   3     1443.69     1533.53     22.35 o
  -2  -2   3     2505.27     2828.52     21.52 o
  -1  -2   3     7326.42     7265.99    222.16 o
   0  -2   3      659.21      631.05      8.96 o
   1  -2   3       11.21       10.25      3.40 o
   2  -2   3       65.27       84.82      5.85 o
   3  -2   3      640.70      632.34     18.36 o
   4  -2   3     6701.67     6732.81    123.63 o
   5  -2   3        6.88       -1.04      5.94 o
   6  -2   3       95.87      112.53     21.24 o
   7  -2   3       18.03        1.58     19.19 o
   8  -2   3      426.52      437.82     34.28 o
   9  -2   3       39.34       36.41     23.37 o
  -9  -1   3      535.96      527.73     24.02 o
  -8  -1   3      354.28      373.87     25.05 o
  -7  -1   3      607.91      613.32     22.64 o
  -6  -1   3     1387.50     1303.34     36.58 o
  -5  -1   3       20.70       18.15      6.92 o
  -4  -1   3     1096.63     1072.93     30.13 o
  -3  -1   3      829.79      833.83     14.55 o
  -2  -1   3    12812.84    12289.48     71.32 o
  -1  -1   3     7491.95     7202.83     34.08 o
   0  -1   3     2589.27     2655.82     26.92 o
   1  -1   3    11316.40    11293.31     68.75 o
   2  -1   3      636.97      647.50      8.57 o
   3  -1   3     6630.89     6878.28     68.08 o
   4  -1   3       17.78       26.61     13.43 o
   5  -1   3      112.75      132.46     18.46 o
   6  -1   3      441.01      449.65     28.05 o
   7  -1   3     1484.33     1485.75     49.84 o
   8  -1   3     1132.85     1156.69     48.44 o
   9  -1   3      320.74      290.26     30.54 o
  -9   0   3        5.53        0.22     21.05 o
  -8   0   3      788.36      826.13     27.29 o
  -7   0   3      319.35      311.16     18.19 o
  -6   0   3       66.66       70.16     11.43 o
  -5   0   3     4161.29     4024.73     36.87 o
  -4   0   3      280.25      277.43     10.22 o
  -3   0   3      323.27      292.64      9.59 o
  -2   0   3      367.54      446.97     10.66 o
  -1   0   3      744.71      860.80     17.32 o
   0   0   3     8729.16     8857.90    224.39 o
   1   0   3     3647.26     3803.49     44.68 o
   2   0   3     1671.72     1721.92     29.80 o
   3   0   3       42.76       48.75      3.17 o
   4   0   3      351.49      314.84      8.15 o
   5   0   3      529.63      542.51     11.86 o
   6   0   3      786.87      834.95     15.12 o
   7   0   3      851.53      832.53     16.09 o
   8   0   3      198.63      173.83     10.60 o
   9   0   3      758.35      733.05     41.29 o
  10   0   3      152.82      197.95     29.03 o
  -8   1   3      680.95      682.89     69.91 o
  -7   1   3       37.23       48.39     13.43 o
  -6   1   3     1628.82     1649.99     32.62 o
  -5   1   3        6.11       10.47      7.16 o
  -4   1   3      228.58      210.16      9.97 o
  -3   1   3      491.13      476.14     12.16 o
  -2   1   3       38.62       51.44      5.45 o
  -1   1   3     2299.33     2170.93     23.31 o
   0   1   3      633.61      612.78     21.25 o
   1   1   3     1572.37     1397.89     21.49 o
   2   1   3     7827.08     7675.88    132.87 o
   3   1   3     4581.67     4587.72     28.66 o
   4   1   3     4409.54     4504.80    223.20 o
   5   1   3     1932.30     2030.63     25.21 o
   6   1   3      636.92      607.72     15.79 o
   7   1   3     1802.84     1721.99     27.03 o
   8   1   3     3189.97     3041.29     50.45 o
   9   1   3        0.59        4.53     19.89 o
  10   1   3      462.38      417.10     33.96 o
  -8   2   3      197.13      243.90     27.45 o
  -7   2   3       21.56       30.61     10.51 o
  -6   2   3       64.81       72.88     10.96 o
  -5   2   3     1465.14     1467.82     45.61 o
  -4   2   3     2374.35     2228.27     27.16 o
  -3   2   3      667.44      610.51     14.00 o
  -2   2   3      369.26      351.88     10.08 o
  -1   2   3      196.29      213.16      6.01 o
   0   2   3      271.64      245.08      5.70 o
   1   2   3     1833.17     1835.32     29.09 o
   2   2   3      351.46      362.82      9.42 o
   3   2   3      852.83      997.84     38.06 o
   4   2   3     3566.61     3663.90     45.46 o
   5   2   3     1487.69     1493.49     26.99 o
   6   2   3       26.16       21.85      7.25 o
   7   2   3     1135.64     1098.56     51.96 o
   8   2   3       96.88       94.94     10.62 o
   9   2   3       49.38       32.50     19.45 o
  10   2   3       60.58       76.22     21.70 o
  -8   3   3        5.27       -4.45     21.14 o
  -7   3   3      155.25      155.26     18.32 o
  -6   3   3      381.61      385.68     16.55 o
  -5   3   3       32.89       29.46      9.23 o
  -4   3   3      957.04     1032.50     19.71 o
  -3   3   3     4479.86     4462.24     38.84 o
  -2   3   3      563.92      471.09     12.02 o
  -1   3   3      185.76      161.21      6.06 o
   0   3   3     1560.80     1560.55     15.62 o
   1   3   3     2169.13     2376.47     18.30 o
   2   3   3     6697.21     7058.06     51.22 o
   3   3   3      268.61      300.80     11.54 o
   4   3   3      144.33      164.20     10.86 o
   5   3   3     3808.14     3752.33     37.46 o
   6   3   3     1991.27     1800.69     28.52 o
   7   3   3     1677.82     1623.44     42.94 o
   8   3   3       26.55       26.54      9.28 o
   9   3   3      302.40      302.56     25.96 o
  10   3   3      213.37      239.49     28.24 o
  -7   4   3       19.73       21.48     20.67 o
  -6   4   3       84.52       62.89     10.65 o
  -5   4   3      120.09      140.35     12.12 o
  -4   4   3      904.43      943.49     24.55 o
  -3   4   3       56.09       47.34      5.32 o
  -2   4   3       10.03       18.39      4.60 o
  -1   4   3     2607.70     2713.36     21.92 o
   0   4   3     5454.93     5280.08     27.80 o
   1   4   3    19534.71    19034.03     90.97 o
   2   4   3        6.68       31.46      6.97 o
   3   4   3     1302.88     1364.84     35.76 o
   4   4   3       31.48       23.92      7.98 o
   5   4   3       51.14       33.74      8.57 o
   6   4   3      948.45      900.15     19.08 o
   7   4   3        0.60       -2.66      8.19 o
   8   4   3      108.38      106.09     11.95 o
   9   4   3      334.47      338.78     26.27 o
  10   4   3       95.49       72.02     20.01 o
  -7   5   3      120.02      147.05     25.45 o
  -6   5   3      343.57      346.15     32.27 o
  -5   5   3      445.31      468.35     35.92 o
  -4   5   3       16.96       20.24      8.87 o
  -3   5   3       52.35       49.86      6.81 o
  -2   5   3     1153.81     1195.84     26.42 o
  -1   5   3       71.94       80.80      5.49 o
   0   5   3      166.60      175.77      6.76 o
   1   5   3     2486.95     2482.88     24.38 o
   2   5   3     2132.95     2085.54     24.70 o
   3   5   3      406.11      359.30     12.17 o
   4   5   3      236.16      232.04     13.32 o
   5   5   3      262.08      332.96     16.27 o
   6   5   3     1734.36     1702.43     25.48 o
   7   5   3      642.03      597.86     17.45 o
   8   5   3      102.53      121.26     14.65 o
   9   5   3      180.08      177.31     18.63 o
  10   5   3        1.96        1.64     14.92 o
  -6   6   3      188.24      163.97     27.37 o
  -5   6   3     2110.12     2090.86     83.84 o
  -4   6   3      496.76      510.29     17.51 o
  -3   6   3     2629.84     2526.10     46.76 o
  -2   6   3     1068.54     1062.35     25.23 o
  -1   6   3      434.38      434.19      9.38 o
   0   6   3      792.66      734.56     11.17 o
   1   6   3      524.88      499.72     12.29 o
   2   6   3       95.13       97.03      6.57 o
   3   6   3        1.89       14.73      7.04 o
   4   6   3     1737.78     1836.05     33.03 o
   5   6   3     2410.34     2522.83     62.81 o
   6   6   3     1939.45     1956.80     59.02 o
   7   6   3      337.89      328.31     17.40 o
   8   6   3      669.84      626.32     23.86 o
   9   6   3      318.68      321.99     20.84 o
  10   6   3      551.73      571.40     27.61 o
  -6   7   3      244.24      254.90     31.33 o
  -5   7   3        1.75        2.34     17.72 o
  -4   7   3       25.56       14.62     10.36 o
  -3   7   3        7.96       13.33      7.03 o
  -2   7   3       59.51       81.16      8.36 o
  -1   7   3      587.54      654.25     14.50 o
   0   7   3      378.66      375.19      9.21 o
   1   7   3        6.96       10.65      5.03 o
   2   7   3        7.29        3.28      4.77 o
   3   7   3      278.12      325.40     11.77 o
   4   7   3        9.81       12.43      9.48 o
   5   7   3       17.00       16.64     15.66 o
   6   7   3      184.19      198.11     26.47 o
   7   7   3      895.70      887.10     24.72 o
   8   7   3      202.63      188.95     15.65 o
   9   7   3       12.02       14.01     12.74 o
  10   7   3      430.65      476.98     24.93 o
  -5   8   3      168.17      140.50     25.51 o
  -4   8   3      104.08       94.95     13.49 o
  -3   8   3       86.72       82.25     12.84 o
  -2   8   3      545.42      577.97     16.81 o
  -1   8   3     1220.89     1245.37     20.39 o
   0   8   3     2060.01     2117.39     31.05 o
   1   8   3     2506.70     2544.36     49.79 o
   2   8   3      239.98      241.27     11.69 o
   3   8   3       64.15       60.72      9.14 o
   4   8   3      537.05      513.16     17.07 o
   5   8   3     1207.16     1260.30     46.64 o
   6   8   3     1492.77     1617.73     56.36 o
   7   8   3      306.10      287.28     31.41 o
   8   8   3       98.25       85.11     22.60 o
   9   8   3      520.43      498.35     22.47 o
  10   8   3        5.37       18.30     28.12 o
  -4   9   3       28.42       27.36     22.65 o
  -3   9   3        8.49        9.49     10.42 o
  -2   9   3      146.13      126.77     14.51 o
  -1   9   3      954.79      962.79     24.72 o
   0   9   3       53.07       39.25     12.63 o
   1   9   3        2.63        1.69     16.72 o
   2   9   3      165.53      173.65     14.03 o
   3   9   3       41.58       39.79      9.54 o
   4   9   3      205.00      185.91     14.15 o
   5   9   3        2.22        1.96      7.28 o
   6   9   3       23.93       26.74      8.34 o
   7   9   3      103.66      101.29     23.14 o
   8   9   3      591.55      616.57     37.38 o
   9   9   3      134.27      128.23     31.41 o
  -3  10   3       11.99       23.15     20.23 o
  -2  10   3        0.22        1.21     17.69 o
  -1  10   3      195.39      210.24     17.87 o
   0  10   3      464.17      474.74     33.82 o
   1  10   3      701.52      712.05     36.97 o
   2  10   3       28.83       42.78     19.25 o
   3  10   3      566.55      537.09     21.09 o
   4  10   3      690.39      679.90     63.43 o
   5  10   3     1688.62     1730.45     43.09 o
   6  10   3       40.89       33.56      8.74 o
   7  10   3      149.01      133.51     27.99 o
   8  10   3      381.80      363.74     38.74 o
   9  10   3      354.03      366.32     39.85 o
  -2  11   3      315.78      278.94     32.40 o
  -1  11   3     1252.90     1204.97     51.28 o
   0  11   3      243.39      288.05     29.39 o
   1  11   3        6.05        6.23     21.25 o
   2  11   3     1157.35     1080.47     46.65 o
   3  11   3      136.98      181.45     27.10 o
   4  11   3      865.21      921.53     44.93 o
   5  11   3      122.35      119.17     27.16 o
   6  11   3       29.28       25.65     24.83 o
   7  11   3      148.97      177.21     28.84 o
   8  11   3       37.94       35.50     24.22 o
   0  12   3       21.15       16.90     22.89 o
   1  12   3       76.66       71.25     21.95 o
   2  12   3      169.42      171.70     26.22 o
   3  12   3        0.19       -0.84     19.96 o
   4  12   3      368.03      407.47     34.68 o
   5  12   3      822.68      816.61     46.01 o
   6  12   3      478.65      468.94     38.97 o
   7  12   3       12.09        3.65     22.77 o
   2  13   3       57.53       61.49     24.51 o
   3  13   3      312.08      303.72     33.11 o
   4  13   3      165.66      173.14     26.98 o
   5  13   3       51.08       40.13     21.93 o
  -3 -12   4      576.26      668.01     48.54 o
  -2 -12   4      316.84      343.06     38.69 o
  -1 -12   4       27.62        8.02     22.23 o
  -6 -11   4      168.01      143.82     31.30 o
  -5 -11   4        2.13       -2.11     23.37 o
  -4 -11   4        4.47        0.59     22.25 o
  -3 -11   4      317.24      251.07     31.34 o
  -2 -11   4       15.46       36.64     26.76 o
  -1 -11   4      517.70      522.42     40.77 o
   0 -11   4      252.31      273.10     20.57 o
   1 -11   4      197.97      196.43     18.95 o
   2 -11   4       68.69       81.24     19.38 o
  -7 -10   4      413.92      411.37     40.61 o
  -6 -10   4      237.13      199.47     32.62 o
  -5 -10   4       66.25       82.80     27.28 o
  -4 -10   4     1001.33      956.38     51.94 o
  -3 -10   4      157.26      121.69     24.37 o
  -2 -10   4      165.11      174.33     27.50 o
  -1 -10   4      167.38      171.77     13.60 o
   0 -10   4      221.04      242.35     20.94 o
   1 -10   4     1120.18     1179.04     33.84 o
   2 -10   4      316.54      337.36     22.62 o
   3 -10   4       11.78        1.16     19.83 o
  -7  -9   4      733.05      713.12     49.12 o
  -6  -9   4      484.90      513.29     43.01 o
  -5  -9   4     2007.21     2121.79     71.08 o
  -4  -9   4       75.05       61.01     21.18 o
  -3  -9   4      837.79      889.66     47.29 o
  -2  -9   4       30.34       37.52     20.53 o
  -1  -9   4      447.78      469.43     18.11 o
   0  -9   4      244.73      241.71     12.13 o
   1  -9   4      101.80       79.56     13.80 o
   2  -9   4        6.75        4.36     13.22 o
   3  -9   4       43.45       48.77     16.20 o
   4  -9   4       51.38       48.01     23.52 o
  -8  -8   4       86.95       88.22     28.05 o
  -7  -8   4       68.88       49.58     25.21 o
  -6  -8   4      483.14      450.45     36.72 o
  -5  -8   4      530.61      588.07     40.46 o
  -4  -8   4      754.73      812.23     43.58 o
  -3  -8   4      518.27      571.67     36.47 o
  -2  -8   4        3.91       -2.68     19.03 o
  -1  -8   4      232.28      227.51     12.61 o
   0  -8   4      895.85      926.60     16.76 o
   1  -8   4     1603.94     1608.78     22.76 o
   2  -8   4      329.90      346.45     14.20 o
   3  -8   4      145.81      136.61     15.78 o
   4  -8   4       54.81       70.33     22.27 o
   5  -8   4      353.04      371.97     35.83 o
  -8  -7   4      907.05      821.73     50.07 o
  -7  -7   4      237.41      199.74     29.27 o
  -6  -7   4      523.09      588.53     38.73 o
  -5  -7   4      544.66      602.53     38.37 o
  -4  -7   4      720.36      702.08     39.36 o
  -3  -7   4      549.07      559.57     34.89 o
  -2  -7   4     1303.50     1285.13     46.14 o
  -1  -7   4      940.76      980.28     20.50 o
   0  -7   4     1774.56     1866.24     24.30 o
   1  -7   4      416.48      396.79     11.70 o
   2  -7   4      480.51      490.26     26.56 o
   3  -7   4     1629.95     1705.11     27.46 o
   4  -7   4       29.47       39.89     20.52 o
   5  -7   4      313.49      318.19     32.53 o
   6  -7   4       26.20       24.71     21.73 o
  -8  -6   4      676.77      661.11     46.03 o
  -7  -6   4      124.50      102.91     25.03 o
  -6  -6   4        4.78       14.04     18.43 o
  -5  -6   4      848.29      831.99     42.11 o
  -4  -6   4      150.52      185.10     25.14 o
  -3  -6   4      532.58      535.99     48.07 o
  -2  -6   4      276.56      241.71     17.93 o
  -1  -6   4       34.62       23.24      5.62 o
   0  -6   4     1298.21     1322.25     17.14 o
   1  -6   4      104.87      107.43      7.35 o
   2  -6   4      382.91      390.96     11.05 o
   3  -6   4      674.72      634.21     34.52 o
   4  -6   4      640.76      599.10     17.73 o
   5  -6   4     1370.49     1480.92     53.27 o
   6  -6   4      982.86      970.86     47.80 o
   7  -6   4      452.02      460.53     36.99 o
  -9  -5   4       32.10       14.61     28.46 o
  -8  -5   4        1.91       -0.11     25.94 o
  -7  -5   4      579.41      584.11     40.52 o
  -6  -5   4     2650.41     2516.87     70.19 o
  -5  -5   4     1203.72     1184.60     46.45 o
  -4  -5   4      225.32      269.71     23.93 o
  -3  -5   4      271.50      314.55     16.97 o
  -2  -5   4     2839.28     2805.79     62.58 o
  -1  -5   4     5117.94     4829.12     70.18 o
   0  -5   4      398.94      348.38     10.77 o
   1  -5   4     2971.98     2956.82     29.64 o
   2  -5   4      541.52      532.30     12.63 o
   3  -5   4      664.69      656.96     13.29 o
   4  -5   4      512.05      540.17     31.98 o
   5  -5   4      638.36      614.32     36.68 o
   6  -5   4       10.99        4.69     21.69 o
   7  -5   4      508.87      493.04     37.21 o
   8  -5   4      410.58      453.47     39.32 o
  -9  -4   4       20.34       11.20     29.12 o
  -8  -4   4        3.77        6.58     10.65 o
  -7  -4   4     1166.83     1189.19     43.85 o
  -6  -4   4        0.81        2.24      8.01 o
  -5  -4   4       32.62       34.19     16.66 o
  -4  -4   4      304.46      289.18     23.23 o
  -3  -4   4      457.27      464.30     27.00 o
  -2  -4   4     1050.99     1131.89     24.63 o
  -1  -4   4       47.08       47.17      4.52 o
   0  -4   4      272.11      221.20      8.10 o
   1  -4   4      323.32      293.35      9.92 o
   2  -4   4      822.36      830.77     23.04 o
   3  -4   4      272.59      272.21      7.97 o
   4  -4   4        8.73       13.05     13.49 o
   5  -4   4       94.65      116.37     22.50 o
   6  -4   4      301.90      347.55     31.45 o
   7  -4   4      100.59       84.76     24.07 o
   8  -4   4      190.67      227.25     30.10 o
  -9  -3   4      133.55      108.08     29.62 o
  -8  -3   4        0.58       -0.08     11.69 o
  -7  -3   4     1938.48     1943.53     27.90 o
  -6  -3   4     1118.93     1198.48     19.91 o
  -5  -3   4      274.18      248.96     16.45 o
  -4  -3   4     1733.14     1750.45     32.89 o
  -3  -3   4       94.89       67.65      4.98 o
  -2  -3   4     1165.76     1174.68     23.80 o
  -1  -3   4     2729.52     2675.55     83.12 o
   0  -3   4      489.14      456.04      9.70 o
   1  -3   4     1239.93     1339.48     16.87 o
   2  -3   4      298.24      289.14      9.69 o
   3  -3   4     4693.29     4530.26     30.43 o
   4  -3   4     4220.77     4191.21     46.25 o
   5  -3   4     5019.20     5017.52     81.42 o
   6  -3   4      177.62      153.10     21.31 o
   7  -3   4        4.23      -11.20     21.13 o
   8  -3   4      196.06      249.68     29.29 o
   9  -3   4       89.40       80.87     22.94 o
  -9  -2   4       20.53       12.31     13.65 o
  -8  -2   4      323.63      307.77     19.15 o
  -7  -2   4     1563.09     1571.39     29.96 o
  -6  -2   4      107.63       97.40      9.57 o
  -5  -2   4      485.66      479.01     14.00 o
  -4  -2   4     1286.96     1194.33     52.27 o
  -3  -2   4     1220.74     1081.59     27.61 o
  -2  -2   4     6602.27     6606.21    128.09 o
  -1  -2   4        3.12       13.91      5.78 o
   0  -2   4     1978.84     2132.44     22.45 o
   1  -2   4     2772.91     2899.30     30.22 o
   2  -2   4      695.41      725.13     12.02 o
   3  -2   4       43.21       46.59      3.72 o
   4  -2   4      944.55      941.46     22.06 o
   5  -2   4     1112.66     1025.50     26.29 o
   6  -2   4      377.21      362.99     28.89 o
   7  -2   4      178.54      245.00     27.57 o
   8  -2   4       46.92       56.75     21.06 o
   9  -2   4        3.20        0.45     18.80 o
  -9  -1   4        4.00        0.78     13.30 o
  -8  -1   4       12.99        6.87     11.50 o
  -7  -1   4        4.77        4.96     11.57 o
  -6  -1   4      120.01      126.07      9.81 o
  -5  -1   4      451.31      474.04     27.89 o
  -4  -1   4        9.32       13.54      5.90 o
  -3  -1   4       70.65       72.43      6.81 o
  -2  -1   4     6854.04     6716.27     52.04 o
  -1  -1   4    16915.10    17146.27     93.16 o
   0  -1   4     6168.87     6459.78     31.96 o
   1  -1   4     2140.31     2088.01     32.32 o
   2  -1   4       31.76       48.03      4.04 o
   3  -1   4     3384.11     3338.81     51.38 o
   4  -1   4      337.82      322.01     20.46 o
   5  -1   4      199.87      172.75     20.23 o
   6  -1   4      536.33      482.38     29.53 o
   7  -1   4     1294.51     1199.57     45.36 o
   8  -1   4     1268.35     1380.33     52.62 o
   9  -1   4      592.27      667.96     41.72 o
  -8   0   4      729.22      752.21     26.97 o
  -7   0   4     1997.52     2053.98     40.35 o
  -6   0   4     1030.16     1054.57     31.94 o
  -5   0   4      423.38      440.37     14.06 o
  -4   0   4        2.13        1.87      5.75 o
  -3   0   4     3022.38     2963.81     36.10 o
  -2   0   4     1648.69     1490.09     26.99 o
  -1   0   4      208.72      213.07     11.14 o
   0   0   4     2120.67     2415.73     23.00 o
   1   0   4      496.90      450.24      5.28 o
   2   0   4     4626.47     4589.34     29.22 o
   3   0   4      473.35      425.83      7.79 o
   4   0   4      283.24      283.88      6.54 o
   5   0   4      420.94      450.59     10.25 o
   6   0   4      184.04      182.13      7.19 o
   7   0   4      245.10      258.48      8.09 o
   8   0   4        6.82        5.23      3.87 o
   9   0   4      115.91      121.77     25.19 o
  10   0   4      272.54      254.05     28.63 o
  -8   1   4        2.68       -2.91     11.74 o
  -7   1   4      225.43      219.72     16.36 o
  -6   1   4      294.99      280.63     22.92 o
  -5   1   4      586.15      548.36     15.78 o
  -4   1   4      699.63      705.73     16.36 o
  -3   1   4      695.96      764.71     15.51 o
  -2   1   4       17.12       11.23      5.62 o
  -1   1   4      327.20      273.01     10.39 o
   0   1   4      138.23      135.52     11.19 o
   1   1   4    10978.87    10786.62     67.90 o
   2   1   4       26.51       35.17      4.26 o
   3   1   4    11674.53    11585.26     47.13 o
   4   1   4     3986.88     3898.02     28.81 o
   5   1   4      449.50      446.78     12.41 o
   6   1   4       72.70       70.06      8.57 o
   7   1   4        1.95        2.45      6.33 o
   8   1   4     1018.25     1048.81     54.26 o
   9   1   4      554.39      500.20     34.89 o
  10   1   4       27.01       13.58     19.25 o
  -8   2   4      100.07      128.30     26.31 o
  -7   2   4      117.61      135.63     19.91 o
  -6   2   4      102.07       93.77     12.17 o
  -5   2   4      882.71      882.51     24.58 o
  -4   2   4     2678.36     2628.68     38.27 o
  -3   2   4     3274.71     3186.30     38.16 o
  -2   2   4     4182.60     3941.26     76.58 o
  -1   2   4     5879.04     5737.20     35.10 o
   0   2   4     3286.88     2999.45     24.24 o
   1   2   4     7481.95     7756.09     27.12 o
   2   2   4     1034.70     1073.90     14.23 o
   3   2   4     6433.07     6696.24     41.65 o
   4   2   4      214.92      297.31     10.59 o
   5   2   4     1436.25     1367.57     25.07 o
   6   2   4      511.53      509.50     15.63 o
   7   2   4      753.04      714.43     19.33 o
   8   2   4      547.58      524.48     27.29 o
   9   2   4       13.19       14.89     18.06 o
  10   2   4      388.96      388.87     33.79 o
  -7   3   4      619.99      596.51     59.61 o
  -6   3   4      116.38      128.09     12.57 o
  -5   3   4        3.62        6.28      8.84 o
  -4   3   4      652.09      623.52     19.72 o
  -3   3   4      907.55      889.18     23.82 o
  -2   3   4       37.07       38.34      5.67 o
  -1   3   4     3911.37     3618.83     27.31 o
   0   3   4      147.10      110.85      8.56 o
   1   3   4       18.51       21.86      3.56 o
   2   3   4        4.55        6.84      3.57 o
   3   3   4     2170.11     2497.71     27.94 o
   4   3   4      536.39      495.63     12.49 o
   5   3   4      405.00      500.59     21.33 o
   6   3   4      496.35      527.47     17.58 o
   7   3   4      121.90      101.55     15.57 o
   8   3   4       22.52       21.91      9.39 o
   9   3   4     1241.48     1247.51     46.29 o
  10   3   4       10.29        2.04     17.74 o
  -7   4   4      614.23      712.32     42.74 o
  -6   4   4      327.28      324.29     16.76 o
  -5   4   4      370.60      330.96     15.87 o
  -4   4   4      477.41      504.11     53.56 o
  -3   4   4      612.01      576.94     13.49 o
  -2   4   4      104.64       85.05      6.23 o
  -1   4   4      226.86      236.25      8.02 o
   0   4   4     1091.31     1190.59     18.34 o
   1   4   4    11544.39    11723.35    138.12 o
   2   4   4     4155.40     4256.47     34.55 o
   3   4   4     3185.94     3387.80     38.19 o
   4   4   4        0.90        4.60      5.95 o
   5   4   4     2922.15     3272.29    138.92 o
   6   4   4     1755.14     1727.97     32.68 o
   7   4   4      165.62      165.64     11.89 o
   8   4   4      877.39      865.10     23.95 o
   9   4   4       68.88       65.20     17.95 o
  10   4   4      238.65      247.54     27.05 o
  -7   5   4       82.87      107.22     22.65 o
  -6   5   4       40.69       64.02     14.09 o
  -5   5   4     1432.81     1444.00    113.82 o
  -4   5   4     1820.56     1752.36    107.35 o
  -3   5   4       78.38       76.00      8.44 o
  -2   5   4       82.52       93.77      7.04 o
  -1   5   4      662.88      718.23     13.36 o
   0   5   4     2094.33     2094.28     28.85 o
   1   5   4        2.82        7.16      4.53 o
   2   5   4       90.21       99.11      7.37 o
   3   5   4     1239.89     1206.45     24.38 o
   4   5   4      882.62      944.75     22.56 o
   5   5   4      184.58      171.21     13.09 o
   6   5   4      449.66      437.33     18.73 o
   7   5   4      352.07      357.05     14.18 o
   8   5   4      255.41      233.75     18.26 o
   9   5   4      712.01      741.20     28.98 o
  10   5   4        5.94        8.89     14.10 o
  -6   6   4        8.82        7.58     19.34 o
  -5   6   4      424.49      436.96     26.66 o
  -4   6   4     1945.58     2084.56     36.95 o
  -3   6   4     1210.59     1239.59     35.32 o
  -2   6   4      732.02      656.44     16.34 o
  -1   6   4     2669.64     2851.37     26.12 o
   0   6   4      388.25      354.39     15.69 o
   1   6   4     1334.17     1394.34     17.98 o
   2   6   4     3303.95     3287.03     42.51 o
   3   6   4      284.86      249.91     11.18 o
   4   6   4      338.20      325.97     13.86 o
   5   6   4      878.21      887.31     25.19 o
   6   6   4     1598.77     1602.82     51.72 o
   7   6   4      242.62      260.43     16.46 o
   8   6   4      120.67      125.83     14.76 o
   9   6   4        4.06       12.31     13.45 o
  10   6   4     1184.55     1160.29     74.55 o
  -5   7   4      170.13      182.45     29.29 o
  -4   7   4      324.69      352.50     17.94 o
  -3   7   4        3.67       -2.32      7.72 o
  -2   7   4      110.13      116.08      9.84 o
  -1   7   4      147.10      165.04      9.10 o
   0   7   4      775.70      802.75     14.13 o
   1   7   4      827.31      859.14     14.26 o
   2   7   4       39.53       53.69      5.95 o
   3   7   4      255.30      265.72     10.26 o
   4   7   4      343.63      338.49     11.90 o
   5   7   4     4816.26     4877.96    124.20 o
   6   7   4      917.42      980.18     43.49 o
   7   7   4       37.06       32.69     20.07 o
   8   7   4       42.99       30.02     11.68 o
   9   7   4       30.76       37.88     13.40 o
  10   7   4        9.91        3.76     14.05 o
  -5   8   4        8.90      -10.62     24.71 o
  -4   8   4       32.60       31.77     11.30 o
  -3   8   4      476.27      491.25     21.19 o
  -2   8   4       47.21       37.86      8.41 o
  -1   8   4      254.92      257.57     11.53 o
   0   8   4      396.54      387.13     19.10 o
   1   8   4     1000.90      916.67     46.39 o
   2   8   4      949.48      970.37     18.22 o
   3   8   4        5.94        1.21      6.34 o
   4   8   4        0.25        1.11      8.12 o
   5   8   4      419.83      414.70     30.15 o
   6   8   4      877.59      997.09     44.65 o
   7   8   4     1688.80     1783.85     61.64 o
   8   8   4      253.19      255.87     17.71 o
   9   8   4       78.99       76.04     14.41 o
  10   8   4      445.33      492.62     46.62 o
  -4   9   4      447.43      504.74     39.02 o
  -3   9   4      189.80      212.25     17.01 o
  -2   9   4       52.41       61.13     12.94 o
  -1   9   4      612.39      654.53     20.30 o
   0   9   4     1527.18     1561.22     41.39 o
   1   9   4      496.77      512.78     45.46 o
   2   9   4      657.60      581.26     23.10 o
   3   9   4        3.41        2.30      9.13 o
   4   9   4      881.43      892.13     23.87 o
   5   9   4       22.64       18.21     10.54 o
   6   9   4       55.81       44.91     22.26 o
   7   9   4      498.51      505.35     36.68 o
   8   9   4      364.87      370.11     20.20 o
   9   9   4      673.46      719.51     48.75 o
  10   9   4      105.93      111.67     32.22 o
  -3  10   4       32.50       39.82     19.19 o
  -2  10   4       23.63       28.21     12.91 o
  -1  10   4      151.31      158.79     16.47 o
   0  10   4       87.55       77.08     14.61 o
   1  10   4      252.87      229.98     21.32 o
   2  10   4      707.72      727.25     36.23 o
   3  10   4      120.11      128.60     21.62 o
   4  10   4        8.31        4.87     10.08 o
   5  10   4       28.47       19.93      9.56 o
   6  10   4      677.36      651.96     22.06 o
   7  10   4      474.80      493.67     38.20 o
   8  10   4      104.44       92.22     24.97 o
   9  10   4      294.76      311.61     38.35 o
  -2  11   4       54.88       40.32     22.20 o
  -1  11   4      250.27      283.82     30.43 o
   0  11   4      983.21      993.63     46.35 o
   1  11   4      432.74      382.08     31.60 o
   2  11   4      146.23      130.70     22.60 o
   3  11   4      910.32      972.90     45.29 o
   4  11   4      657.99      731.95     40.56 o
   5  11   4     1239.25     1202.44     51.39 o
   6  11   4     1494.16     1479.56     59.37 o
   7  11   4       20.40       23.81     20.98 o
   8  11   4        2.70       -6.24     24.40 o
   0  12   4      122.57      116.46     24.43 o
   1  12   4       14.02        9.01     19.36 o
   2  12   4        1.97       10.65     20.59 o
   3  12   4       15.07       23.24     19.89 o
   4  12   4       50.55       44.00     21.57 o
   5  12   4      156.09      180.39     29.24 o
   6  12   4      637.37      679.87     44.56 o
   7  12   4      241.78      279.60     33.08 o
   2  13   4        5.38        1.54     23.02 o
   3  13   4       40.95       34.22     18.42 o
   4  13   4       96.74      101.38     25.48 o
   5  13   4       13.60       19.25     23.17 o
   6  13   4      146.09      104.98     25.43 o
  -5 -11   5       64.29       55.62     28.93 o
  -4 -11   5      767.05      783.04     50.70 o
  -3 -11   5      258.65      243.92     33.62 o
  -2 -11   5        0.38       32.16     24.80 o
  -1 -11   5       35.93       33.28     21.24 o
   0 -11   5       48.65       54.43     28.37 o
   1 -11   5      800.56      830.94     52.09 o
  -6 -10   5       36.67       24.73     24.51 o
  -5 -10   5       14.43       -4.66     20.38 o
  -4 -10   5       64.16       51.72     27.11 o
  -3 -10   5      754.92      845.48     48.34 o
  -2 -10   5      383.42      349.32     33.79 o
  -1 -10   5        2.24        1.46     20.35 o
   0 -10   5       12.13       10.44     10.27 o
   1 -10   5        5.96        4.73     12.51 o
   2 -10   5      284.76      295.12     30.06 o
   3 -10   5      115.16      134.33     25.27 o
  -7  -9   5       90.12       87.93     25.11 o
  -6  -9   5       72.29       81.85     27.52 o
  -5  -9   5      698.17      648.28     41.82 o
  -4  -9   5     1107.11     1035.01     50.66 o
  -3  -9   5       45.60       47.99     20.08 o
  -2  -9   5       75.15       66.48     20.59 o
  -1  -9   5      252.45      270.28     19.11 o
   0  -9   5      810.78      796.97     25.31 o
   1  -9   5      656.69      713.78     26.21 o
   2  -9   5      295.55      286.76     20.52 o
   3  -9   5       39.09       33.24     16.86 o
   4  -9   5       79.29       79.85     22.47 o
  -7  -8   5      145.16      135.98     30.94 o
  -6  -8   5      343.64      303.31     31.38 o
  -5  -8   5      372.97      406.85     35.84 o
  -4  -8   5       37.19       18.17     23.04 o
  -3  -8   5        2.98        1.64     18.30 o
  -2  -8   5       20.30       16.95     17.03 o
  -1  -8   5       10.27        4.27      7.61 o
   0  -8   5      239.62      208.98     14.36 o
   1  -8   5      514.44      532.95     17.19 o
   2  -8   5     1555.60     1581.59     27.61 o
   3  -8   5     1206.35     1206.89     36.80 o
   4  -8   5       48.79       60.34     22.68 o
   5  -8   5       66.05       79.25     24.24 o
  -8  -7   5      788.28      676.48     46.69 o
  -7  -7   5       41.62       47.49     21.05 o
  -6  -7   5      402.45      364.28     34.93 o
  -5  -7   5     1429.73     1420.96     54.00 o
  -4  -7   5     1082.03     1117.95     47.49 o
  -3  -7   5     2308.95     2334.10     63.66 o
  -2  -7   5     1875.38     1782.72     54.45 o
  -1  -7   5      134.29      143.79     12.48 o
   0  -7   5     1142.10     1129.99     25.30 o
   1  -7   5      840.57      859.29     24.87 o
   2  -7   5       79.60       83.04      8.87 o
   3  -7   5      518.70      535.14     23.20 o
   4  -7   5      257.17      284.47     28.32 o
   5  -7   5      849.52      890.58     46.30 o
   6  -7   5      412.83      441.92     38.44 o
  -8  -6   5       19.17       25.03     26.07 o
  -7  -6   5       11.10       20.44     22.11 o
  -6  -6   5       17.00       16.56     21.84 o
  -5  -6   5       76.33       74.65     21.79 o
  -4  -6   5      152.35      138.62     24.22 o
  -3  -6   5      581.64      579.82     32.42 o
  -2  -6   5      878.50      903.57     25.87 o
  -1  -6   5     3491.87     3439.35     72.99 o
   0  -6   5      691.90      727.49     16.37 o
   1  -6   5       42.50       56.59      8.48 o
   2  -6   5      112.87      139.07     15.16 o
   3  -6   5      162.12      129.97      8.93 o
   4  -6   5       91.12       85.19      4.81 o
   5  -6   5      696.42      726.39     39.38 o
   6  -6   5      527.01      498.39     36.34 o
   7  -6   5      194.29      250.01     32.26 o
  -8  -5   5      178.48      208.47     31.53 o
  -7  -5   5       86.37       77.60     24.73 o
  -6  -5   5      215.00      181.22     25.49 o
  -5  -5   5      214.22      226.74     23.71 o
  -4  -5   5     1132.61     1155.97     44.33 o
  -3  -5   5      165.70      148.34     18.82 o
  -2  -5   5        0.12        2.42      8.81 o
  -1  -5   5     2120.20     2207.37     21.98 o
   0  -5   5     2579.19     2560.26     26.53 o
   1  -5   5     6007.49     5708.53     50.86 o
   2  -5   5     1279.63     1294.16     22.18 o
   3  -5   5      466.04      488.11     11.43 o
   4  -5   5      286.94      297.66      5.25 o
   5  -5   5       76.07       88.62     20.71 o
   6  -5   5      871.56      783.76     42.73 o
   7  -5   5       10.98       -8.50     24.24 o
   8  -5   5      206.31      222.07     29.71 o
  -8  -4   5      197.22      190.31     31.94 o
  -7  -4   5     1763.83     1656.38     62.54 o
  -6  -4   5     1154.04     1173.76     40.04 o
  -5  -4   5     2146.96     2126.17     48.08 o
  -4  -4   5      423.91      390.41     18.26 o
  -3  -4   5      459.60      458.48     26.07 o
  -2  -4   5      168.12      178.37      7.58 o
  -1  -4   5       37.21       42.40      4.83 o
   0  -4   5       80.41       81.63      6.35 o
   1  -4   5      436.52      525.60     12.76 o
   2  -4   5     2324.53     2313.98     26.71 o
   3  -4   5      649.36      602.88     13.35 o
   4  -4   5        2.35       -1.33     13.04 o
   5  -4   5     1777.08     1621.14     50.47 o
   6  -4   5      231.20      144.73     23.18 o
   7  -4   5       30.74       27.61     20.86 o
   8  -4   5       60.04       92.24     26.70 o
  -8  -3   5      362.32      337.97     23.25 o
  -7  -3   5       13.20       24.59     10.93 o
  -6  -3   5      392.92      416.33     16.29 o
  -5  -3   5      736.25      738.62     19.20 o
  -4  -3   5     2762.28     2736.44     30.24 o
  -3  -3   5     1505.32     1381.19     70.56 o
  -2  -3   5       31.52       35.07      4.55 o
  -1  -3   5     1078.33      977.54     48.04 o
   0  -3   5     1473.54     1626.48     17.96 o
   1  -3   5       92.57       60.40      5.81 o
   2  -3   5       32.61       65.99      6.65 o
   3  -3   5     2553.31     2522.99     27.12 o
   4  -3   5     1667.02     1626.36     65.88 o
   5  -3   5     2749.41     2715.67     61.92 o
   6  -3   5     2218.92     2038.01     58.78 o
   7  -3   5       18.47       14.80     18.71 o
   8  -3   5      153.18      193.15     29.21 o
   9  -3   5      416.12      394.68     35.50 o
  -8  -2   5       53.51       49.49     13.16 o
  -7  -2   5      201.76      191.87     15.50 o
  -6  -2   5      554.05      541.75     17.30 o
  -5  -2   5       14.80       10.25      6.31 o
  -4  -2   5        8.49        2.03      5.93 o
  -3  -2   5      572.60      534.19     14.19 o
  -2  -2   5     4630.42     4527.87     61.68 o
  -1  -2   5     6628.42     6925.79     51.76 o
   0  -2   5     1469.12     1453.30     19.62 o
   1  -2   5     1095.15     1072.80     16.62 o
   2  -2   5      221.71      291.76      7.69 o
   3  -2   5     2207.68     2213.25     41.76 o
   4  -2   5      490.02      489.60     14.32 o
   5  -2   5        1.41        1.14      8.87 o
   6  -2   5      137.06      145.39     23.60 o
   7  -2   5       16.64        9.72     17.54 o
   8  -2   5      676.28      654.97     39.58 o
   9  -2   5        3.51       13.06     20.49 o
  -8  -1   5      165.34      169.60     16.70 o
  -7  -1   5      533.96      538.49     30.33 o
  -6  -1   5       44.28       41.92      8.16 o
  -5  -1   5       67.64       59.44      7.92 o
  -4  -1   5      366.72      437.49     14.86 o
  -3  -1   5        5.58       11.40      7.13 o
  -2  -1   5       81.30      109.99      9.98 o
  -1  -1   5     2973.63     3114.28     41.49 o
   0  -1   5     4502.92     4747.99     62.43 o
   1  -1   5      334.04      277.48      7.20 o
   2  -1   5     3378.90     3518.88     93.18 o
   3  -1   5      189.89      218.78      6.94 o
   4  -1   5     1596.49     1564.52     45.50 o
   5  -1   5     1055.51     1069.42     40.49 o
   6  -1   5       69.88       34.41     18.89 o
   7  -1   5      583.47      546.04     33.85 o
   8  -1   5      704.96      679.00     37.75 o
   9  -1   5      304.59      311.89     32.71 o
  -8   0   5      128.92      139.53     20.46 o
  -7   0   5     1596.07     1600.00     36.09 o
  -6   0   5      428.71      434.58     40.00 o
  -5   0   5     1516.76     1562.85     25.08 o
  -4   0   5     2208.65     2286.42     41.02 o
  -3   0   5       71.25       87.82      7.45 o
  -2   0   5     3576.21     3185.77     44.54 o
  -1   0   5     3036.31     3033.31     41.07 o
   0   0   5     1440.34     1522.81     19.87 o
   1   0   5        0.98        3.16      1.57 o
   2   0   5     1468.14     1431.92     15.98 o
   3   0   5     8920.85     8687.19     80.90 o
   4   0   5     2091.92     1993.71     22.94 o
   5   0   5     2069.66     2062.50     42.78 o
   6   0   5      847.65      896.51     20.50 o
   7   0   5     1357.38     1315.04     21.88 o
   8   0   5     1024.44     1108.79     46.00 o
   9   0   5      250.70      247.98     27.40 o
  10   0   5      115.99      127.37     27.91 o
  -8   1   5       59.37       41.58     12.90 o
  -7   1   5       42.14       42.85     11.59 o
  -6   1   5      102.62       94.93     13.53 o
  -5   1   5        1.99        1.22      9.48 o
  -4   1   5      598.46      629.03     16.30 o
  -3   1   5      852.65      829.18     16.92 o
  -2   1   5     1064.69     1029.36     21.63 o
  -1   1   5      403.38      412.87     20.52 o
   0   1   5      740.28      712.41     24.38 o
   1   1   5      256.29      246.86     13.79 o
   2   1   5      309.91      271.97     22.69 o
   3   1   5      642.59      602.96     21.99 o
   4   1   5       36.06       52.49      5.54 o
   5   1   5     2232.20     2151.95     20.50 o
   6   1   5       17.97       22.26      5.97 o
   7   1   5        9.16       15.23      6.25 o
   8   1   5        8.97       14.74      5.75 o
   9   1   5      653.55      703.14     40.71 o
  10   1   5      519.34      508.65     38.58 o
  -7   2   5      100.47       88.20     19.28 o
  -6   2   5     1029.21      991.31     28.35 o
  -5   2   5      477.46      482.62     21.73 o
  -4   2   5      137.65      116.82     12.74 o
  -3   2   5     2861.15     2872.52     39.54 o
  -2   2   5     2496.90     2411.53     45.32 o
  -1   2   5     3799.63     3550.14     39.62 o
   0   2   5      656.80      637.22     14.86 o
   1   2   5      537.03      597.34     15.71 o
   2   2   5     2843.61     2953.45     45.47 o
   3   2   5     2876.70     2621.90    140.82 o
   4   2   5     5850.42     6065.99     81.79 o
   5   2   5      896.90      934.66     24.55 o
   6   2   5      137.64      150.59      9.75 o
   7   2   5      570.15      544.94     17.10 o
   8   2   5      522.05      547.85     17.64 o
   9   2   5       45.56       63.38     19.94 o
  10   2   5       23.67       15.70     20.73 o
  -7   3   5     1340.16     1282.22     46.11 o
  -6   3   5       53.31       52.75     12.58 o
  -5   3   5        8.83       21.50     10.36 o
  -4   3   5      304.42      315.97     16.47 o
  -3   3   5      313.12      331.51     11.26 o
  -2   3   5     3343.84     3274.21     61.99 o
  -1   3   5       79.99       79.11      6.72 o
   0   3   5     1232.35     1146.01     18.39 o
   1   3   5      314.78      305.14      7.09 o
   2   3   5       43.82       32.43      3.77 o
   3   3   5       80.64       94.54      6.44 o
   4   3   5      192.36      165.52     10.20 o
   5   3   5      197.11      250.69     11.55 o
   6   3   5     1454.73     1468.42     26.32 o
   7   3   5      906.06      844.17     25.50 o
   8   3   5      114.64      103.33     11.18 o
   9   3   5      115.54      125.78     21.50 o
  10   3   5      173.61      195.47     25.35 o
  -7   4   5      360.98      411.26     36.75 o
  -6   4   5      265.56      265.62     33.31 o
  -5   4   5      388.74      367.59     18.45 o
  -4   4   5       30.62       17.31     10.13 o
  -3   4   5     1200.46     1155.00     19.32 o
  -2   4   5     2877.00     2931.60     38.36 o
  -1   4   5     2002.54     1930.93     28.74 o
   0   4   5      152.05      160.38      8.31 o
   1   4   5        0.50        5.80      4.46 o
   2   4   5       71.71       72.50      5.45 o
   3   4   5     6576.73     6824.76    118.94 o
   4   4   5      350.77      336.72     12.57 o
   5   4   5       59.30       58.42      7.57 o
   6   4   5     1796.04     1892.01     33.58 o
   7   4   5     2331.17     2357.76    131.72 o
   8   4   5     1420.06     1427.25     30.18 o
   9   4   5     1352.90     1343.87     48.00 o
  10   4   5       10.80       19.09     18.49 o
  -6   5   5       21.66       19.98      9.82 o
  -5   5   5       57.50       67.36     12.44 o
  -4   5   5     1301.02     1239.06     29.61 o
  -3   5   5     1440.80     1388.44     24.45 o
  -2   5   5     1362.63     1417.19     23.03 o
  -1   5   5        1.83        2.94      5.56 o
   0   5   5      836.13      719.23     14.87 o
   1   5   5     1756.74     1798.28     25.32 o
   2   5   5     9675.16    10195.14     97.57 o
   3   5   5     5353.26     5345.81     76.20 o
   4   5   5      226.87      223.01     13.70 o
   5   5   5      133.37      129.66      9.52 o
   6   5   5        3.21        2.99      9.17 o
   7   5   5      143.32      122.58     12.04 o
   8   5   5      247.52      216.03     18.24 o
   9   5   5     1823.78     1769.23     42.61 o
  10   5   5      243.23      241.60     21.52 o
  -6   6   5       62.57       77.59     24.96 o
  -5   6   5      130.35      125.01     13.95 o
  -4   6   5        3.50        2.73     11.09 o
  -3   6   5      282.49      294.83     15.67 o
  -2   6   5      376.14      393.48     14.14 o
  -1   6   5      212.69      221.99      9.87 o
   0   6   5      105.94      110.06      7.23 o
   1   6   5     3009.83     3087.92     26.74 o
   2   6   5      373.97      362.94     12.42 o
   3   6   5     9084.88     9330.55    115.64 o
   4   6   5     1405.87     1329.40     27.42 o
   5   6   5      185.89      198.90     11.68 o
   6   6   5      399.79      376.49     27.33 o
   7   6   5      399.67      442.24     33.23 o
   8   6   5     1906.10     1905.81     39.57 o
   9   6   5      370.95      344.49     21.66 o
  10   6   5      117.43      139.39     18.54 o
  -5   7   5       41.60       39.52     18.22 o
  -4   7   5     1511.49     1472.77    133.39 o
  -3   7   5     1203.71     1184.81     61.51 o
  -2   7   5       81.57       79.03      9.49 o
  -1   7   5      631.61      590.17     24.01 o
   0   7   5      532.30      514.72     15.69 o
   1   7   5      180.13      172.55      7.83 o
   2   7   5     1619.67     1675.54     27.86 o
   3   7   5        0.41        0.87      5.47 o
   4   7   5       19.05       31.07      8.36 o
   5   7   5     3125.54     3207.62     63.43 o
   6   7   5     1725.07     1695.25     51.74 o
   7   7   5      990.19     1019.98     44.66 o
   8   7   5      629.47      605.94     24.27 o
   9   7   5      540.46      493.38     23.98 o
  10   7   5       27.30       45.07     14.74 o
  -4   8   5       68.98       59.53     19.30 o
  -3   8   5      194.22      187.08     16.92 o
  -2   8   5       94.94       79.34     13.93 o
  -1   8   5     1134.15     1148.10     41.80 o
   0   8   5     1163.02     1206.55     29.54 o
   1   8   5      146.38      124.73     12.92 o
   2   8   5        2.67       14.09      8.05 o
   3   8   5      105.03      109.44      8.61 o
   4   8   5      399.51      323.94     12.23 o
   5   8   5       88.67       89.18     19.48 o
   6   8   5      902.00      876.86     39.47 o
   7   8   5      582.99      585.20     37.20 o
   8   8   5      325.44      320.04     32.42 o
   9   8   5     1056.27     1056.48     31.78 o
  10   8   5        3.63        7.90     13.27 o
  -3   9   5       25.90       33.04     12.20 o
  -2   9   5        5.02       -2.73     10.85 o
  -1   9   5        3.12       -3.20     15.21 o
   0   9   5     1518.03     1533.39     49.67 o
   1   9   5     2257.66     2308.13     67.02 o
   2   9   5     1463.50     1385.22     33.12 o
   3   9   5      836.49      827.33     53.76 o
   4   9   5      342.65      340.54     14.50 o
   5   9   5      351.18      343.81     17.20 o
   6   9   5       75.67       69.05     20.40 o
   7   9   5       90.29       60.52     20.26 o
   8   9   5       55.68       30.17     23.47 o
   9   9   5      109.08      118.58     15.90 o
  10   9   5     1145.11     1152.09     60.90 o
  -3  10   5      179.09      210.09     31.18 o
  -2  10   5        9.23       10.77     16.22 o
  -1  10   5        2.25        0.00     16.28 o
   0  10   5       26.27       15.96     12.41 o
   1  10   5       85.58       57.79     13.93 o
   2  10   5      417.56      412.06     21.67 o
   3  10   5      682.79      677.69     53.08 o
   4  10   5      340.44      344.64     28.10 o
   5  10   5      821.05      900.92     41.13 o
   6  10   5       46.21       57.64     19.19 o
   7  10   5      228.61      259.38     28.91 o
   8  10   5        2.51        6.16     20.57 o
   9  10   5        1.54       -4.07     22.73 o
  -1  11   5       73.96       63.16     20.34 o
   0  11   5        1.06        0.32     12.92 o
   1  11   5      209.81      240.94     19.25 o
   2  11   5      373.36      358.66     30.45 o
   3  11   5       51.74       65.36     21.41 o
   4  11   5      523.26      455.26     31.90 o
   5  11   5      737.72      726.44     40.36 o
   6  11   5     2073.82     2001.61     64.64 o
   7  11   5     1022.47     1038.04     50.80 o
   8  11   5        5.70       -2.16     23.29 o
   0  12   5      578.89      473.51     35.55 o
   1  12   5      572.51      508.85     36.55 o
   2  12   5      117.55       90.02     20.91 o
   3  12   5       46.99       25.17     18.84 o
   4  12   5        9.67       -4.21     19.59 o
   5  12   5       16.95       11.20     17.86 o
   6  12   5        4.78      -10.13     18.42 o
   7  12   5      407.68      374.81     36.99 o
   3  13   5        6.26        4.12     18.56 o
   4  13   5       88.42       82.64     24.57 o
   5  13   5        1.87       -9.54     20.27 o
  -4 -11   6      334.21      313.19     39.04 o
  -3 -11   6     1237.58     1170.15     58.01 o
  -2 -11   6      336.76      343.17     36.31 o
  -1 -11   6      502.72      473.13     40.09 o
   0 -11   6      168.60      133.66     29.51 o
  -5 -10   6      152.90      120.63     27.44 o
  -4 -10   6      487.51      473.82     38.72 o
  -3 -10   6        0.06       -6.66     19.94 o
  -2 -10   6      385.25      357.47     35.84 o
  -1 -10   6       40.17       52.26     22.94 o
   0 -10   6       33.34       39.05     22.30 o
   1 -10   6       13.66       15.85     12.53 o
   2 -10   6       32.05       20.93     14.11 o
  -6  -9   6      223.92      197.02     30.41 o
  -5  -9   6       57.24       55.43     20.79 o
  -4  -9   6      226.70      246.66     30.43 o
  -3  -9   6      631.52      654.82     41.55 o
  -2  -9   6       17.20       21.79     21.67 o
  -1  -9   6        2.09       -2.26      7.47 o
   0  -9   6      103.84      101.22     12.73 o
   1  -9   6     1567.19     1673.89     44.31 o
   2  -9   6      795.68      803.51     30.13 o
   3  -9   6      758.40      780.35     33.85 o
   4  -9   6      109.59      105.11     23.10 o
  -7  -8   6       44.82       39.27     21.52 o
  -6  -8   6      335.70      342.32     33.91 o
  -5  -8   6     1471.48     1436.60     56.98 o
  -4  -8   6      628.37      577.72     39.07 o
  -3  -8   6      430.87      439.91     33.12 o
  -2  -8   6      382.95      396.25     31.66 o
  -1  -8   6      479.03      455.78     15.85 o
   0  -8   6       65.02       69.72     11.10 o
   1  -8   6       58.46       57.77     12.60 o
   2  -8   6        0.58       -0.39     13.33 o
   3  -8   6      540.19      504.50     24.87 o
   4  -8   6        8.42       17.92     19.95 o
   5  -8   6       41.71       31.98     20.09 o
  -7  -7   6        4.99        9.75     22.14 o
  -6  -7   6        8.70        9.05     19.69 o
  -5  -7   6      439.92      431.02     34.46 o
  -4  -7   6        3.57        9.82     18.27 o
  -3  -7   6     3585.57     3560.26     78.02 o
  -2  -7   6      706.98      730.59     37.24 o
  -1  -7   6      582.76      562.54     16.08 o
   0  -7   6      133.19      128.54     11.74 o
   1  -7   6      632.95      637.31     22.29 o
   2  -7   6     1561.52     1496.77     34.74 o
   3  -7   6       30.40       38.29     12.88 o
   4  -7   6       98.47      112.86     22.97 o
   5  -7   6      128.35      117.29     23.83 o
   6  -7   6      721.05      731.47     44.15 o
  -8  -6   6      789.98      717.28     47.93 o
  -7  -6   6      349.82      331.63     32.86 o
  -6  -6   6      143.90      121.28     24.28 o
  -5  -6   6        3.89        0.89     20.81 o
  -4  -6   6      280.36      282.97     26.27 o
  -3  -6   6        0.80        8.95     14.18 o
  -2  -6   6        1.84        4.45     16.44 o
  -1  -6   6      370.11      376.80     11.24 o
   0  -6   6     1442.30     1486.63     22.88 o
   1  -6   6     1910.41     1919.29     61.32 o
   2  -6   6      523.12      543.69     21.08 o
   3  -6   6       10.10       11.38      6.70 o
   4  -6   6      190.03      193.17      9.90 o
   5  -6   6       58.92       63.67     20.98 o
   6  -6   6       19.66       22.18     23.86 o
   7  -6   6       47.25       22.77     20.77 o
  -8  -5   6       48.28       38.94     23.46 o
  -7  -5   6      284.93      307.52     32.37 o
  -6  -5   6      513.32      491.95     34.58 o
  -5  -5   6       11.80       17.21     17.16 o
  -4  -5   6       36.44       61.78     18.02 o
  -3  -5   6       36.73       70.80     18.49 o
  -2  -5   6      225.83      197.03      5.41 o
  -1  -5   6       33.55       44.24      5.61 o
   0  -5   6     1782.86     1808.77     31.48 o
   1  -5   6      998.92     1004.12     20.02 o
   2  -5   6     1345.05     1306.75     22.77 o
   3  -5   6      183.73      181.69     10.17 o
   4  -5   6      143.93      159.36      5.96 o
   5  -5   6      881.39      849.86     40.86 o
   6  -5   6      229.80      247.29     27.74 o
   7  -5   6     1173.23     1139.91     53.57 o
  -8  -4   6       20.88        4.64     22.40 o
  -7  -4   6      466.84      398.72     34.40 o
  -6  -4   6      936.30      837.73     42.42 o
  -5  -4   6     1739.79     1807.98     96.64 o
  -4  -4   6     1883.39     1879.32     21.66 o
  -3  -4   6     3189.66     2928.57     92.95 o
  -2  -4   6      510.60      482.50     17.74 o
  -1  -4   6     1165.52     1085.36     21.43 o
   0  -4   6      932.46      879.44     15.36 o
   1  -4   6     1491.28     1501.59     20.75 o
   2  -4   6      287.11      333.04     18.04 o
   3  -4   6       10.91        9.41      5.64 o
   4  -4   6      688.20      688.28     13.71 o
   5  -4   6        8.28       -2.32     16.26 o
   6  -4   6      909.58      816.18     41.39 o
   7  -4   6        0.58        9.27     21.58 o
   8  -4   6      208.37      211.55     31.67 o
  -8  -3   6        3.79       -0.10     15.95 o
  -7  -3   6      316.25      291.87     33.08 o
  -6  -3   6      123.27      117.10     11.56 o
  -5  -3   6       66.06       65.76      8.68 o
  -4  -3   6      196.77      199.44     10.12 o
  -3  -3   6     1845.54     1911.65     40.58 o
  -2  -3   6      221.38      188.60     19.44 o
  -1  -3   6     1644.70     1817.09     49.27 o
   0  -3   6       10.15       23.87      6.37 o
   1  -3   6     2038.52     2134.44     22.24 o
   2  -3   6      594.70      552.61     11.26 o
   3  -3   6      715.61      719.66     14.30 o
   4  -3   6      173.87      176.93      6.73 o
   5  -3   6       46.40       65.53     18.58 o
   6  -3   6      189.38      196.74     25.01 o
   7  -3   6      142.07      136.96     22.74 o
   8  -3   6       18.74        6.04     21.85 o
   9  -3   6      114.83      106.45     27.47 o
  -8  -2   6      509.69      576.30     45.01 o
  -7  -2   6        1.27        1.53     11.55 o
  -6  -2   6      196.62      203.54     13.59 o
  -5  -2   6      922.17      913.03     31.26 o
  -4  -2   6      408.44      443.49     23.16 o
  -3  -2   6       13.95       40.57     26.03 o
  -2  -2   6      650.51      680.24     15.48 o
  -1  -2   6     5020.55     5102.07     58.73 o
   0  -2   6    16728.79    16997.79    347.91 o
   1  -2   6     2791.40     2723.38     30.78 o
   2  -2   6       24.01       37.63      4.60 o
   3  -2   6      329.72      276.17      8.98 o
   4  -2   6     2107.37     2048.93     19.72 o
   5  -2   6     1123.62     1073.55     26.00 o
   6  -2   6     1455.06     1309.17     45.98 o
   7  -2   6      136.74      122.76     25.06 o
   8  -2   6       34.74       37.53     19.89 o
   9  -2   6      150.97      158.80     26.47 o
  -8  -1   6      399.23      380.23     21.04 o
  -7  -1   6      499.65      576.33     23.79 o
  -6  -1   6     1187.23     1210.42     47.24 o
  -5  -1   6      103.73      105.26      9.23 o
  -4  -1   6        6.13        6.09      7.75 o
  -3  -1   6       28.36       28.15      7.64 o
  -2  -1   6      179.27      159.42     13.82 o
  -1  -1   6     1803.44     1944.69     33.89 o
   0  -1   6     1039.83     1148.38     22.03 o
   1  -1   6       61.16       71.03      6.64 o
   2  -1   6      246.29      236.35     11.50 o
   3  -1   6      121.95      109.61      6.18 o
   4  -1   6      108.20      105.02      6.06 o
   5  -1   6      603.64      592.06     11.25 o
   6  -1   6     2413.44     2323.20     57.90 o
   7  -1   6     1840.57     1746.04     53.71 o
   8  -1   6       81.42       73.33     21.97 o
   9  -1   6        0.06       -7.92     21.27 o
  -8   0   6        5.60       11.67     13.03 o
  -7   0   6       15.60       19.07     12.04 o
  -6   0   6     1088.98     1143.39     30.26 o
  -5   0   6     1217.60     1281.93     29.72 o
  -4   0   6      222.64      249.25     11.74 o
  -3   0   6     1562.97     1671.17     30.26 o
  -2   0   6     1074.05     1063.31     28.55 o
  -1   0   6     3527.31     3435.33     31.78 o
   0   0   6      858.57      770.67     15.29 o
   1   0   6     3861.73     3661.86     20.68 o
   2   0   6      723.67      732.30     24.29 o
   3   0   6      716.69      754.60     11.68 o
   4   0   6     2600.77     2608.56     30.19 o
   5   0   6     1152.91     1106.51     14.95 o
   6   0   6      648.41      658.73     14.84 o
   7   0   6      360.77      366.83     10.57 o
   8   0   6     1746.99     1723.63     56.55 o
   9   0   6      786.11      779.68     43.26 o
  10   0   6      691.52      696.50     44.88 o
  -7   1   6      378.36      422.54     21.55 o
  -6   1   6      580.17      620.61     23.64 o
  -5   1   6       89.98       90.32     12.61 o
  -4   1   6     1169.23     1210.66     31.17 o
  -3   1   6      450.03      424.43     16.75 o
  -2   1   6     1055.02     1045.45     37.42 o
  -1   1   6     1568.59     1627.19     35.94 o
   0   1   6      483.38      429.82     22.35 o
   1   1   6      138.44       98.07     12.72 o
   2   1   6      800.73      795.34     16.56 o
   3   1   6     5522.99     5468.61    131.07 o
   4   1   6     2107.21     2055.34     42.29 o
   5   1   6       17.76       13.04      4.76 o
   6   1   6       82.56       69.49      7.59 o
   7   1   6        5.85        5.35      9.24 o
   8   1   6       54.46       37.64     11.27 o
   9   1   6      149.27      156.29     24.52 o
  10   1   6      377.19      296.04     32.56 o
  -7   2   6        0.82       -5.51     11.65 o
  -6   2   6      437.77      424.26     20.98 o
  -5   2   6      311.68      367.79     18.76 o
  -4   2   6      948.05      969.95     26.19 o
  -3   2   6        7.22       23.01      9.73 o
  -2   2   6      330.95      309.15     15.07 o
  -1   2   6     1411.90     1506.00     20.39 o
   0   2   6      500.15      444.93     11.31 o
   1   2   6        6.90       15.87      9.00 o
   2   2   6      166.60      186.30     11.65 o
   3   2   6      588.96      563.70     20.83 o
   4   2   6     5066.69     4968.81     63.32 o
   5   2   6     1858.02     1787.32     24.78 o
   6   2   6      333.38      324.75     11.48 o
   7   2   6      324.40      319.60     14.59 o
   8   2   6       20.44       29.43      7.71 o
   9   2   6      139.93      161.81     26.04 o
  10   2   6      265.24      270.11     29.62 o
  -7   3   6       75.71       74.95     14.24 o
  -6   3   6      746.31      748.20     26.27 o
  -5   3   6      811.96      813.64     26.45 o
  -4   3   6       19.29       14.16     10.97 o
  -3   3   6     1684.82     1726.18     43.84 o
  -2   3   6     5764.16     5547.99     45.94 o
  -1   3   6     4888.98     5083.18     45.96 o
   0   3   6      269.34      318.79     10.99 o
   1   3   6      151.85      137.64      5.19 o
   2   3   6      329.42      287.41      6.47 o
   3   3   6      124.47       95.41      6.52 o
   4   3   6      660.21      675.72     13.82 o
   5   3   6      318.32      345.76     18.86 o
   6   3   6      410.57      414.81     14.57 o
   7   3   6     1720.67     1722.19     29.95 o
   8   3   6      476.68      495.79     23.18 o
   9   3   6      227.79      226.92     24.88 o
  10   3   6      171.26      142.10     23.90 o
  -6   4   6        1.22        5.25     11.49 o
  -5   4   6       55.01       40.61     11.60 o
  -4   4   6      147.37      187.05     14.87 o
  -3   4   6       12.62       14.51      8.30 o
  -2   4   6      447.84      462.44     14.53 o
  -1   4   6     3888.72     3774.90     38.17 o
   0   4   6       35.32       30.95      5.58 o
   1   4   6     5270.90     5584.39     40.09 o
   2   4   6       13.38       20.91      4.31 o
   3   4   6     1241.73     1353.47    118.21 o
   4   4   6      687.45      729.06     16.93 o
   5   4   6      721.07      738.53     16.41 o
   6   4   6       20.34       27.07      6.58 o
   7   4   6     1533.47     1507.41     31.66 o
   8   4   6      893.33      935.29     25.07 o
   9   4   6      834.88      881.69     42.06 o
  10   4   6      637.57      568.52     35.45 o
  -6   5   6      831.02      883.92     73.63 o
  -5   5   6      216.89      253.32     40.39 o
  -4   5   6       22.68       18.88     11.44 o
  -3   5   6        9.50        9.01      8.62 o
  -2   5   6     2255.12     2298.46     29.33 o
  -1   5   6      162.81      149.17      9.38 o
   0   5   6      224.85      217.71     10.96 o
   1   5   6     1846.70     1758.47     21.21 o
   2   5   6      277.87      257.42      8.94 o
   3   5   6     3693.07     3719.07     57.48 o
   4   5   6     1964.24     1917.93     73.19 o
   5   5   6      168.44      162.21      9.89 o
   6   5   6      352.73      386.94     18.04 o
   7   5   6      330.87      312.81     17.26 o
   8   5   6      480.50      429.96     22.12 o
   9   5   6       40.43       52.02     15.28 o
  10   5   6        5.33        2.87     14.46 o
  -5   6   6      105.07       99.04     19.43 o
  -4   6   6      137.16      142.02     14.71 o
  -3   6   6      880.17      897.53     28.07 o
  -2   6   6     1159.16     1157.00     69.72 o
  -1   6   6      177.17      176.70     10.72 o
   0   6   6       82.65       82.30      6.89 o
   1   6   6      651.93      684.11     12.42 o
   2   6   6       72.16       85.60      6.65 o
   3   6   6       10.52        9.48      6.29 o
   4   6   6     2107.54     2222.67     45.07 o
   5   6   6     1542.76     1564.36     31.78 o
   6   6   6      728.08      740.07     27.27 o
   7   6   6        6.09       -4.80     17.88 o
   8   6   6      505.72      532.99     23.56 o
   9   6   6      169.64      158.83     18.61 o
  10   6   6       33.53       36.13     15.19 o
  -5   7   6      127.14      132.80     27.70 o
  -4   7   6      506.61      509.71     71.97 o
  -3   7   6     1345.50     1344.64     34.10 o
  -2   7   6     1219.32     1127.55     40.61 o
  -1   7   6      410.70      376.69     26.08 o
   0   7   6      162.98      151.79     10.65 o
   1   7   6      214.99      198.66     10.79 o
   2   7   6      846.94      814.14     38.52 o
   3   7   6     2513.47     2612.52     30.84 o
   4   7   6        1.65        0.28      7.49 o
   5   7   6        0.26        1.40     10.08 o
   6   7   6      311.46      310.50     25.17 o
   7   7   6      871.36      898.68     41.60 o
   8   7   6      948.39     1020.98     47.60 o
   9   7   6      143.65      159.99     17.55 o
  10   7   6        8.86        1.73     13.70 o
  -4   8   6       87.33       76.79     13.80 o
  -3   8   6       63.24       58.01     13.60 o
  -2   8   6        3.68        5.86     15.67 o
  -1   8   6      523.35      490.07     30.24 o
   0   8   6      836.27      861.43     25.78 o
   1   8   6     1686.05     1709.70     28.23 o
   2   8   6      791.33      794.76     26.78 o
   3   8   6        1.23        4.66      7.97 o
   4   8   6       48.65       57.53      9.39 o
   5   8   6       96.68      104.36     13.57 o
   6   8   6      383.76      389.17     27.47 o
   7   8   6      153.72      133.64     23.86 o
   8   8   6       24.29        9.82     21.09 o
   9   8   6      245.58      234.51     19.01 o
  10   8   6       17.41       21.42     14.54 o
  -3   9   6      100.80       79.62     19.54 o
  -2   9   6        4.17        2.05     16.10 o
  -1   9   6       68.72       48.59     16.90 o
   0   9   6       23.67       24.70     12.29 o
   1   9   6     1546.51     1490.00     73.47 o
   2   9   6      981.56     1011.86     29.06 o
   3   9   6     1019.39     1032.05     29.44 o
   4   9   6      406.78      444.58     21.60 o
   5   9   6      706.96      694.97     30.39 o
   6   9   6      956.90      952.45     41.24 o
   7   9   6      517.84      533.30     35.08 o
   8   9   6     1479.34     1602.29     60.33 o
   9   9   6      319.70      357.21     21.31 o
  10   9   6       74.80       89.68     16.38 o
  -2  10   6      328.93      327.51     29.43 o
  -1  10   6        8.65        0.42     16.74 o
   0  10   6      322.99      301.63     19.92 o
   1  10   6      132.88      140.22     16.47 o
   2  10   6       37.91       29.79     12.66 o
   3  10   6        2.32        9.46     12.45 o
   4  10   6      381.29      339.87     21.00 o
   5  10   6      503.42      492.97     32.09 o
   6  10   6      165.76      176.89     23.89 o
   7  10   6       89.73       55.73     22.46 o
   8  10   6       27.34       14.43     21.08 o
   9  10   6       68.80      100.72     27.54 o
  -1  11   6      187.63      163.85     25.62 o
   0  11   6       33.09       48.10     14.87 o
   1  11   6        6.79        5.22     11.75 o
   2  11   6      133.85      104.82     16.15 o
   3  11   6      339.82      286.12     20.23 o
   4  11   6      219.06      182.45     25.56 o
   5  11   6       19.92       23.69     17.73 o
   6  11   6      756.36      778.44     41.52 o
   7  11   6      172.79      175.27     25.46 o
   8  11   6      100.25      127.40     25.20 o
   1  12   6     1057.07     1001.58     34.81 o
   2  12   6      226.89      202.39     28.23 o
   3  12   6       48.47       43.23     20.34 o
   4  12   6       28.27       17.06     18.79 o
   5  12   6      803.49      763.05     42.43 o
   6  12   6      579.18      624.09     40.71 o
   7  12   6      470.99      464.17     37.36 o
   3  13   6       25.81       25.36     21.27 o
   4  13   6       13.45       13.55     21.86 o
   5  13   6       12.20        9.67     19.98 o
  -4 -10   7       71.03       74.88     24.32 o
  -3 -10   7        5.76        2.79     22.12 o
  -2 -10   7       74.97       78.12     23.93 o
  -1 -10   7        0.14        3.49     23.32 o
   0 -10   7       81.40      122.58     28.50 o
   1 -10   7       87.96      132.30     28.36 o
   2 -10   7       21.93       24.05     15.26 o
  -5  -9   7      519.55      512.77     40.35 o
  -4  -9   7        0.56      -12.28     22.49 o
  -3  -9   7      243.70      239.40     29.91 o
  -2  -9   7      273.35      283.21     31.08 o
  -1  -9   7      122.35       93.75     25.36 o
   0  -9   7      239.78      225.35     22.58 o
   1  -9   7     1377.56     1423.83     35.89 o
   2  -9   7      776.05      861.80     33.47 o
   3  -9   7      434.27      425.15     24.83 o
  -6  -8   7      190.78      141.77     25.67 o
  -5  -8   7       91.63       77.57     23.92 o
  -4  -8   7     1458.60     1461.51     56.51 o
  -3  -8   7     1181.57     1164.33     49.60 o
  -2  -8   7       81.39       89.96     22.00 o
  -1  -8   7      364.85      390.01     22.51 o
   0  -8   7       24.10       22.70      9.56 o
   1  -8   7      253.88      280.48     18.02 o
   2  -8   7      373.16      388.64     22.01 o
   3  -8   7      127.82      164.82     17.43 o
   4  -8   7       53.99       58.79     21.56 o
   5  -8   7       16.18       28.03     22.06 o
  -7  -7   7       64.97       69.85     25.76 o
  -6  -7   7       83.20       98.82     24.77 o
  -5  -7   7      270.12      266.84     28.02 o
  -4  -7   7       12.80        9.37     18.75 o
  -3  -7   7      962.63      924.87     42.40 o
  -2  -7   7     1575.07     1531.65     51.16 o
  -1  -7   7        4.19        1.64      6.93 o
   0  -7   7      328.14      400.64     16.75 o
   1  -7   7        1.88       -0.21     10.19 o
   2  -7   7      241.88      249.18     19.15 o
   3  -7   7     1091.65      987.59     30.80 o
   4  -7   7       45.54       46.21     19.27 o
   5  -7   7        2.77       19.18     19.78 o
   6  -7   7      201.19      198.69     30.10 o
  -7  -6   7      552.78      487.44     38.48 o
  -6  -6   7      145.40      133.96     23.02 o
  -5  -6   7       91.13       73.16     21.31 o
  -4  -6   7      380.22      411.81     30.66 o
  -3  -6   7     3065.23     3018.66     68.92 o
  -2  -6   7       72.44       80.19     17.15 o
  -1  -6   7      398.43      404.62     13.47 o
   0  -6   7        2.10       -0.39      8.30 o
   1  -6   7     1720.17     1747.14     32.22 o
   2  -6   7     2923.59     2825.88     43.49 o
   3  -6   7       72.67       70.29      9.37 o
   4  -6   7        8.16        9.02      6.09 o
   5  -6   7      769.32      829.22     42.98 o
   6  -6   7      760.79      754.42     44.03 o
   7  -6   7      331.59      316.40     34.98 o
  -7  -5   7      140.62      104.15     25.09 o
  -6  -5   7      865.72      726.32     41.38 o
  -5  -5   7       28.20       21.70     17.71 o
  -4  -5   7      819.05      819.37     38.39 o
  -3  -5   7       37.57       22.21     15.67 o
  -2  -5   7       16.91       23.32      3.00 o
  -1  -5   7       73.40       65.17      6.38 o
   0  -5   7      678.73      651.39     14.96 o
   1  -5   7       67.58       91.00      8.65 o
   2  -5   7      107.00      105.81      9.47 o
   3  -5   7       20.64       12.78      7.49 o
   4  -5   7      138.89      122.80      9.04 o
   5  -5   7       28.26       17.42     19.77 o
   6  -5   7        0.20        5.22     20.82 o
   7  -5   7      688.52      805.66     46.15 o
  -7  -4   7      431.32      435.71     36.48 o
  -6  -4   7       99.67       67.56     22.03 o
  -5  -4   7      104.28       95.23     21.13 o
  -4  -4   7     1380.05     1394.68     20.76 o
  -3  -4   7     3278.44     3260.14     46.46 o
  -2  -4   7      542.51      528.70     56.53 o
  -1  -4   7      259.93      260.83     12.22 o
   0  -4   7     1403.98     1331.66     19.41 o
   1  -4   7     1827.38     1834.18     23.39 o
   2  -4   7     1934.34     1919.57     21.99 o
   3  -4   7      720.86      693.80     20.48 o
   4  -4   7      221.21      210.10     10.36 o
   5  -4   7       30.87       31.38     17.62 o
   6  -4   7     1229.21     1269.68     50.86 o
   7  -4   7      322.81      348.99     32.75 o
   8  -4   7       29.04       33.00     23.71 o
  -7  -3   7       56.22       49.68     16.80 o
  -6  -3   7      313.42      288.16     29.23 o
  -5  -3   7       34.81       30.35      8.91 o
  -4  -3   7       76.72       84.44     10.49 o
  -3  -3   7      856.40      890.69     19.01 o
  -2  -3   7     1056.53     1028.50     29.25 o
  -1  -3   7      687.14      698.11     18.17 o
   0  -3   7      183.94      155.77      9.86 o
   1  -3   7      126.09      131.30      6.72 o
   2  -3   7      196.83      188.79      7.86 o
   3  -3   7     3241.23     3373.32     38.25 o
   4  -3   7       87.94       63.58      6.30 o
   5  -3   7      290.42      288.06      7.15 o
   6  -3   7      595.29      559.11     34.81 o
   7  -3   7        6.76        5.78     18.59 o
   8  -3   7        2.16        9.38     19.84 o
  -7  -2   7      395.59      403.96     26.08 o
  -6  -2   7       93.35       59.64     15.26 o
  -5  -2   7      595.26      570.11     17.52 o
  -4  -2   7      293.13      298.11     12.69 o
  -3  -2   7     2017.52     1952.61     29.17 o
  -2  -2   7     1520.43     1527.19     49.55 o
  -1  -2   7      239.51      242.12     15.43 o
   0  -2   7     1972.42     2087.09     30.89 o
   1  -2   7     2224.55     2181.22     21.93 o
   2  -2   7      117.43      108.86      6.67 o
   3  -2   7      153.61      154.47      7.83 o
   4  -2   7      541.65      534.41     12.09 o
   5  -2   7     1389.43     1300.30     18.73 o
   6  -2   7      873.31      718.71     35.34 o
   7  -2   7     1518.35     1579.38     55.24 o
   8  -2   7      162.01      157.55     23.92 o
   9  -2   7      172.99      132.10     26.62 o
  -7  -1   7        1.03        4.66     17.84 o
  -6  -1   7      590.41      596.44     38.90 o
  -5  -1   7     2038.43     1940.89     37.41 o
  -4  -1   7     1599.89     1577.31     50.85 o
  -3  -1   7      312.64      295.39     12.12 o
  -2  -1   7      356.48      356.94     13.10 o
  -1  -1   7      779.05      709.76     21.74 o
   0  -1   7     7454.19     7686.95     56.59 o
   1  -1   7     1223.51     1316.83     22.99 o
   2  -1   7      461.13      513.61     12.43 o
   3  -1   7       67.67       86.84     10.03 o
   4  -1   7      214.15      207.93      7.97 o
   5  -1   7       14.56       15.79      5.10 o
   6  -1   7      166.78      160.42     14.06 o
   7  -1   7      848.06      796.03     39.15 o
   8  -1   7     1280.20     1197.07     50.51 o
   9  -1   7       33.56       38.14     23.57 o
  -7   0   7       38.48       32.40     12.95 o
  -6   0   7        6.37       10.22     18.25 o
  -5   0   7      402.13      381.45     31.26 o
  -4   0   7        2.07       -0.64      8.89 o
  -3   0   7       26.72       20.85      8.61 o
  -2   0   7       32.14       57.26     12.00 o
  -1   0   7      103.29      107.04     10.27 o
   0   0   7      379.65      337.01     11.10 o
   1   0   7     1743.95     1482.48     30.12 o
   2   0   7     3488.93     3348.08     91.47 o
   3   0   7      622.60      669.93     11.74 o
   4   0   7      882.82      849.46     16.10 o
   5   0   7        3.34        3.16      4.13 o
   6   0   7      376.99      382.67     11.05 o
   7   0   7     1730.98     1707.41     25.10 o
   8   0   7      171.12      139.58     26.58 o
   9   0   7      251.14      259.48     29.25 o
  10   0   7      842.86      926.21     51.11 o
  -7   1   7      248.13      255.30     18.70 o
  -6   1   7      889.73      921.51     28.78 o
  -5   1   7     1056.37     1082.54     29.49 o
  -4   1   7      254.73      246.40     23.69 o
  -3   1   7      413.17      419.87     18.09 o
  -2   1   7      753.85      744.22     21.47 o
  -1   1   7      373.95      339.19     19.26 o
   0   1   7     1984.59     2073.41     54.87 o
   1   1   7      215.37      163.66     16.18 o
   2   1   7       72.77       66.23      7.65 o
   3   1   7     1494.66     1311.85     26.52 o
   4   1   7     3621.35     3571.34    185.33 o
   5   1   7     2416.94     2468.86     28.39 o
   6   1   7     1480.71     1354.06     19.01 o
   7   1   7        5.12        5.42      6.51 o
   8   1   7      157.41      131.93     23.92 o
   9   1   7      122.43       86.57     21.03 o
  10   1   7       14.75       18.19     24.49 o
  -7   2   7       53.68       57.34     15.66 o
  -6   2   7      106.49       89.29     14.53 o
  -5   2   7      225.05      252.31     18.90 o
  -4   2   7      493.56      503.25     30.89 o
  -3   2   7      725.41      691.61     24.38 o
  -2   2   7      540.00      534.39     19.57 o
  -1   2   7      626.67      665.10     13.13 o
   0   2   7      131.59      157.25      9.47 o
   1   2   7      230.19      249.93     17.34 o
   2   2   7       13.23       27.04      9.82 o
   3   2   7      253.35      268.14      7.55 o
   4   2   7      954.82      881.12     36.05 o
   5   2   7     1980.11     1955.60     48.78 o
   6   2   7      577.77      538.47     13.58 o
   7   2   7      337.03      333.40     14.30 o
   8   2   7        2.55        1.08      7.45 o
   9   2   7      210.56      169.89     26.26 o
  10   2   7      460.26      450.27     34.82 o
  -6   3   7      369.57      398.95     22.10 o
  -5   3   7      184.79      201.88     16.99 o
  -4   3   7      110.40       90.37     13.60 o
  -3   3   7       95.57       97.05     11.77 o
  -2   3   7     1875.08     1866.34     38.24 o
  -1   3   7     4051.95     3963.93     35.67 o
   0   3   7     2580.97     2522.29     58.74 o
   1   3   7      165.56      133.76     10.04 o
   2   3   7       71.46       69.77      8.84 o
   3   3   7      470.95      498.54     11.25 o
   4   3   7     6017.41     6220.72    156.02 o
   5   3   7      105.20      139.77      8.38 o
   6   3   7      115.30      118.46      9.86 o
   7   3   7      252.21      243.61     18.89 o
   8   3   7      546.91      564.69     19.18 o
   9   3   7      266.57      264.55     28.82 o
  10   3   7      351.04      311.58     30.41 o
  -6   4   7      462.32      498.72     24.54 o
  -5   4   7      158.24      156.31     19.23 o
  -4   4   7       24.97       24.81     12.67 o
  -3   4   7      946.03      990.70     39.40 o
  -2   4   7      827.54      857.55     20.02 o
  -1   4   7       15.54       18.98      5.48 o
   0   4   7       18.41       13.03      5.17 o
   1   4   7      301.43      316.17     56.15 o
   2   4   7      570.37      523.39     14.22 o
   3   4   7     1236.55     1224.27     21.16 o
   4   4   7      470.80      480.44     18.65 o
   5   4   7      116.26      146.17     14.03 o
   6   4   7      118.00      116.48      9.19 o
   7   4   7       76.79       87.30     11.43 o
   8   4   7      387.31      381.29     18.01 o
   9   4   7      262.00      237.01     25.92 o
  10   4   7      258.24      272.24     29.75 o
  -5   5   7      349.31      433.68     55.77 o
  -4   5   7      169.21      168.88     16.54 o
  -3   5   7      343.03      311.10     24.81 o
  -2   5   7       52.86       56.27     10.44 o
  -1   5   7      787.42      782.57     18.33 o
   0   5   7      902.07      908.68     17.93 o
   1   5   7       17.34       24.05      4.67 o
   2   5   7      913.86      972.45     15.44 o
   3   5   7     1186.44     1090.97     19.99 o
   4   5   7     4025.29     3876.30     73.35 o
   5   5   7     1522.70     1576.84     29.36 o
   6   5   7      383.85      382.23     14.09 o
   7   5   7      344.24      306.21     26.06 o
   8   5   7     1052.51     1033.28     30.96 o
   9   5   7     2091.89     2083.27     46.16 o
  10   5   7      268.73      302.98     22.92 o
  -5   6   7       14.97       21.77     11.99 o
  -4   6   7      485.80      487.03     22.77 o
  -3   6   7     1050.56     1059.35     41.51 o
  -2   6   7      310.94      335.11     25.28 o
  -1   6   7      194.52      223.07     25.66 o
   0   6   7       38.32       44.14      8.67 o
   1   6   7      149.41      168.74      9.34 o
   2   6   7       56.19       54.78      5.75 o
   3   6   7     1660.23     1548.57     22.07 o
   4   6   7     1907.39     1989.07     43.07 o
   5   6   7      731.08      751.04     88.62 o
   6   6   7     1019.37      997.74     96.45 o
   7   6   7       73.69       66.35     18.21 o
   8   6   7        5.83        4.31     18.36 o
   9   6   7       45.60       47.18     14.33 o
  10   6   7        9.77        8.10     14.78 o
  -4   7   7       71.47       70.15     13.95 o
  -3   7   7       51.85       53.07     17.43 o
  -2   7   7     1183.12     1146.77     43.06 o
  -1   7   7      894.83      855.57     37.19 o
   0   7   7      534.34      521.73     20.42 o
   1   7   7      154.78      184.28     10.81 o
   2   7   7      139.80      148.39      9.60 o
   3   7   7      606.22      662.45     19.43 o
   4   7   7     2590.02     2609.43     41.51 o
   5   7   7      714.27      736.36     24.13 o
   6   7   7      166.38      167.21     15.45 o
   7   7   7       83.32       90.88     20.82 o
   8   7   7      843.87      900.98     43.08 o
   9   7   7       99.82      116.04     16.13 o
  10   7   7      398.15      396.56     24.29 o
  -4   8   7       11.40        6.91     16.71 o
  -3   8   7      479.88      474.61     31.43 o
  -2   8   7      899.31      901.02     41.35 o
  -1   8   7      129.36      139.13     21.84 o
   0   8   7        0.39       -1.98     16.03 o
   1   8   7       66.13       79.55     10.38 o
   2   8   7      706.53      771.85     22.72 o
   3   8   7      953.03      988.45     21.79 o
   4   8   7      213.14      157.62     11.29 o
   5   8   7      541.51      547.83     17.93 o
   6   8   7       82.81       86.00     16.49 o
   7   8   7      942.70     1007.61     43.08 o
   8   8   7       55.21       50.39     20.61 o
   9   8   7      451.33      425.04     22.92 o
  10   8   7       80.10       53.81     15.08 o
  -3   9   7      236.09      245.35     26.13 o
  -2   9   7       61.03       46.88     18.58 o
  -1   9   7      197.33      170.71     23.12 o
   0   9   7       20.21       25.31     16.61 o
   1   9   7       64.12       45.27     12.43 o
   2   9   7      344.40      313.54     27.01 o
   3   9   7       14.55       16.92     12.19 o
   4   9   7     1206.38     1212.33     50.65 o
   5   9   7        2.35        2.78     12.32 o
   6   9   7       94.92       95.52     19.64 o
   7   9   7     1539.57     1457.58     51.04 o
   8   9   7      439.98      523.43     37.11 o
   9   9   7      849.44      865.01     47.31 o
  10   9   7      208.02      204.70     21.28 o
  -2  10   7      902.06      806.57     42.38 o
  -1  10   7      484.10      517.74     36.28 o
   0  10   7       42.01       44.45     19.56 o
   1  10   7     1041.68      989.25     35.29 o
   2  10   7     1387.99     1355.10     52.82 o
   3  10   7     1768.31     1738.59     39.44 o
   4  10   7      101.92      111.55     15.63 o
   5  10   7       15.13        6.20     12.93 o
   6  10   7        5.67       13.86     18.46 o
   7  10   7      293.17      279.09     28.83 o
   8  10   7      258.19      249.73     29.29 o
   9  10   7       11.33       15.01     22.13 o
   0  11   7       19.54       32.96     20.94 o
   1  11   7       28.95       38.77     14.46 o
   2  11   7        0.21       -1.74     12.77 o
   3  11   7       44.89       54.58     14.25 o
   4  11   7      549.25      572.21     61.21 o
   5  11   7      188.13      212.02     26.02 o
   6  11   7      204.07      186.85     26.09 o
   7  11   7       59.22       72.47     21.95 o
   8  11   7       38.46       31.71     21.87 o
   1  12   7      326.72      339.84     28.48 o
   2  12   7      266.33      268.02     31.92 o
   3  12   7       69.79       70.92     15.09 o
   4  12   7        7.57       11.81     18.39 o
   5  12   7      170.57      230.41     28.30 o
   6  12   7      484.05      480.31     35.15 o
   7  12   7      977.40      971.08     48.33 o
  -3 -10   8       13.34       -4.01     19.72 o
  -2 -10   8      138.37      151.13     26.25 o
  -1 -10   8      202.22      245.94     31.04 o
   0 -10   8       38.98       47.56     21.81 o
   1 -10   8      138.81      131.05     27.13 o
  -4  -9   8      753.40      738.00     44.16 o
  -3  -9   8       35.24       22.31     20.44 o
  -2  -9   8        5.01        6.07     20.25 o
  -1  -9   8       92.49       88.35     23.48 o
   0  -9   8       24.77       29.21     21.70 o
   1  -9   8       39.25       43.61     13.15 o
   2  -9   8      111.51      106.14     16.05 o
   3  -9   8       96.43       90.26     16.56 o
  -5  -8   8      318.90      288.63     30.35 o
  -4  -8   8      165.07      141.77     26.17 o
  -3  -8   8      461.43      433.26     33.82 o
  -2  -8   8     3330.28     3317.12     78.41 o
  -1  -8   8     1528.14     1438.03     53.12 o
   0  -8   8      135.86      145.63     16.14 o
   1  -8   8      141.79      130.84     13.82 o
   2  -8   8      402.41      448.87     22.54 o
   3  -8   8      778.50      847.76     30.62 o
   4  -8   8      257.78      287.86     30.23 o
  -6  -7   8      175.70      158.40     26.13 o
  -5  -7   8       10.49       13.74     19.40 o
  -4  -7   8       11.98        6.21     16.48 o
  -3  -7   8      123.68      119.73     22.76 o
  -2  -7   8       93.95       95.97     20.05 o
  -1  -7   8       26.73       36.28      8.41 o
   0  -7   8      180.37      205.80     21.55 o
   1  -7   8      116.61      130.87     16.74 o
   2  -7   8      206.08      205.06     16.00 o
   3  -7   8        1.10        3.90      8.32 o
   4  -7   8      305.55      312.84     28.78 o
   5  -7   8      380.11      419.68     35.31 o
  -6  -6   8      534.99      483.13     36.71 o
  -5  -6   8      102.41       86.33     22.04 o
  -4  -6   8      189.50      162.74     24.34 o
  -3  -6   8     1421.02     1428.23     49.18 o
  -2  -6   8      838.89      786.49     24.72 o
  -1  -6   8      668.63      677.65     57.43 o
   0  -6   8       43.10       25.93      8.86 o
   1  -6   8       23.36       37.57     10.45 o
   2  -6   8      636.57      656.65     43.31 o
   3  -6   8      581.69      594.38     17.95 o
   4  -6   8      867.90      874.57     30.01 o
   5  -6   8        0.02        6.33     20.67 o
   6  -6   8      293.78      296.06     30.19 o
  -7  -5   8       11.39        7.87     21.00 o
  -6  -5   8      165.69      143.93     24.16 o
  -5  -5   8       36.96        3.44     18.01 o
  -4  -5   8     2025.80     2007.94     57.93 o
  -3  -5   8       16.79       18.03      2.30 o
  -2  -5   8      888.98      887.90     18.13 o
  -1  -5   8      393.90      402.44     12.13 o
   0  -5   8       54.77       59.80      7.67 o
   1  -5   8     1248.78     1252.89     34.41 o
   2  -5   8       41.20       53.39      7.66 o
   3  -5   8      142.85      133.71     10.08 o
   4  -5   8       11.30        6.44      6.98 o
   5  -5   8      129.74      160.99     22.64 o
   6  -5   8        7.91        9.47     17.15 o
   7  -5   8        0.83       -2.43     20.18 o
  -7  -4   8       99.17       79.33     17.97 o
  -6  -4   8      206.42      215.33     26.69 o
  -5  -4   8      978.41      900.57     41.44 o
  -4  -4   8      515.92      498.61     14.14 o
  -3  -4   8     1022.68     1000.19     19.09 o
  -2  -4   8        6.76        7.25      5.72 o
  -1  -4   8     1514.33     1441.69     28.02 o
   0  -4   8       77.41       82.70      7.41 o
   1  -4   8      267.28      235.42     10.38 o
   2  -4   8     3313.14     3367.90     29.98 o
   3  -4   8     1818.55     1796.76     36.22 o
   4  -4   8      628.62      644.48     18.48 o
   5  -4   8       46.19       51.21      5.11 o
   6  -4   8      278.32      288.66     28.81 o
   7  -4   8      332.92      317.95     34.57 o
   8  -4   8       80.45      101.17     23.56 o
  -7  -3   8      452.87      429.68     31.96 o
  -6  -3   8        5.25        1.18     15.02 o
  -5  -3   8      243.65      210.69     19.56 o
  -4  -3   8     1372.55     1335.93     38.10 o
  -3  -3   8     3441.35     3405.52     37.97 o
  -2  -3   8      397.70      386.07     17.97 o
  -1  -3   8        8.92       17.47     10.54 o
   0  -3   8       91.87      108.36      8.08 o
   1  -3   8     2737.21     2916.71     33.26 o
   2  -3   8      414.12      445.08     11.07 o
   3  -3   8      245.82      246.57     10.64 o
   4  -3   8      101.99       91.04      7.69 o
   5  -3   8       14.25       15.15      5.06 o
   6  -3   8      406.07      470.20     34.15 o
   7  -3   8       60.61       45.22     20.73 o
   8  -3   8       11.49       12.58     22.15 o
  -7  -2   8       21.11        8.16     16.49 o
  -6  -2   8       64.20       59.02     15.87 o
  -5  -2   8        7.76        5.31      9.15 o
  -4  -2   8       31.95       20.79      7.76 o
  -3  -2   8     1099.04     1121.94     21.31 o
  -2  -2   8     1865.19     1801.13     28.25 o
  -1  -2   8      482.30      522.96     44.03 o
   0  -2   8     1612.28     1599.08     24.53 o
   1  -2   8       49.86       45.19      5.41 o
   2  -2   8      195.12      177.07      7.89 o
   3  -2   8      855.28      862.21     16.33 o
   4  -2   8      159.70      162.47      8.66 o
   5  -2   8       44.82       37.88      6.82 o
   6  -2   8     2599.81     2432.06     74.78 o
   7  -2   8      441.45      496.48     33.68 o
   8  -2   8      339.45      349.81     35.21 o
   9  -2   8       12.46        6.06     21.01 o
  -7  -1   8      414.79      369.00     34.72 o
  -6  -1   8        0.16        3.34     18.98 o
  -5  -1   8       43.91       28.29     10.12 o
  -4  -1   8     1526.89     1536.19     38.83 o
  -3  -1   8     1568.77     1476.22     28.40 o
  -2  -1   8       74.36       62.52      9.60 o
  -1  -1   8     1425.65     1389.07     30.18 o
   0  -1   8     1631.92     1689.93     84.74 o
   1  -1   8      874.23      767.23     11.50 o
   2  -1   8     6373.47     6333.77     41.90 o
   3  -1   8       26.54       32.64      6.03 o
   4  -1   8       31.24       28.09      5.39 o
   5  -1   8      681.13      696.90     14.36 o
   6  -1   8      476.86      493.37     18.96 o
   7  -1   8      466.73      411.59     32.07 o
   8  -1   8      155.57      163.28     25.30 o
   9  -1   8       51.53       60.55     20.82 o
  -7   0   8      182.62      155.27     24.78 o
  -6   0   8      247.84      234.13     27.95 o
  -5   0   8      171.43      190.80     26.34 o
  -4   0   8      544.38      565.87     26.88 o
  -3   0   8     1581.20     1537.94     48.86 o
  -2   0   8       52.26       50.13      7.24 o
  -1   0   8      122.32      102.27      8.03 o
   0   0   8     1529.86     1534.85     22.24 o
   1   0   8      327.49      342.59      7.18 o
   2   0   8     3710.44     3555.00     24.47 o
   3   0   8     2607.19     2685.56     36.39 o
   4   0   8       27.15       24.07      5.56 o
   5   0   8       55.78       62.27      5.81 o
   6   0   8      184.67      172.08      7.69 o
   7   0   8      456.56      487.42     34.34 o
   8   0   8     1196.56     1215.42     50.04 o
   9   0   8       20.00       11.20     18.99 o
  -7   1   8      100.52      124.80     23.83 o
  -6   1   8      781.89      817.51     41.87 o
  -5   1   8     2290.89     2206.49     63.54 o
  -4   1   8     1353.75     1283.04     48.24 o
  -3   1   8     1315.26     1384.42     32.65 o
  -2   1   8      309.76      270.16     15.48 o
  -1   1   8      130.22      118.12     11.54 o
   0   1   8       86.47       70.10      6.00 o
   1   1   8      516.32      518.04     26.74 o
   2   1   8      474.30      424.59     16.46 o
   3   1   8       75.10       74.98      5.12 o
   4   1   8      120.70       95.13      5.91 o
   5   1   8     2226.17     2100.54     61.78 o
   6   1   8     2351.60     2259.62     31.18 o
   7   1   8     1109.21     1072.65     29.32 o
   8   1   8      209.73      191.82     27.51 o
   9   1   8      309.93      357.27     33.07 o
  10   1   8      470.60      488.89     40.07 o
  -6   2   8      253.61      254.09     26.88 o
  -5   2   8      211.32      188.58     23.88 o
  -4   2   8        6.15        5.35     15.31 o
  -3   2   8       54.37       48.51     16.30 o
  -2   2   8      749.30      739.08     23.88 o
  -1   2   8     2755.74     2804.53     34.35 o
   0   2   8     1876.88     1924.46     47.85 o
   1   2   8      256.85      285.62     19.88 o
   2   2   8       85.52      109.36     10.16 o
   3   2   8      101.79      112.72      3.21 o
   4   2   8       47.20       63.70      7.95 o
   5   2   8        4.81        9.40      6.39 o
   6   2   8        0.89        3.19      6.46 o
   7   2   8      731.51      762.95     16.65 o
   8   2   8      195.12      190.39     12.27 o
   9   2   8        8.11       -1.76     21.90 o
  10   2   8      108.58      118.16     25.91 o
  -6   3   8        8.67        3.37     17.83 o
  -5   3   8      276.28      259.60     26.36 o
  -4   3   8      118.71      134.44     21.53 o
  -3   3   8       92.34       82.23     12.24 o
  -2   3   8        1.72        0.88      8.70 o
  -1   3   8      244.02      271.45     11.25 o
   0   3   8     5766.09     5840.16     58.80 o
   1   3   8     6058.55     6072.27    161.50 o
   2   3   8     3839.60     4375.37     64.86 o
   3   3   8       19.66       19.71      3.25 o
   4   3   8     1512.60     1611.53     22.60 o
   5   3   8     1114.20     1170.45     19.22 o
   6   3   8      735.35      793.45     20.42 o
   7   3   8      299.78      309.54     16.01 o
   8   3   8      135.33      148.67     12.05 o
   9   3   8      513.02      489.04     35.73 o
  10   3   8      253.83      276.63     30.35 o
  -6   4   8     1006.41      924.25     44.96 o
  -5   4   8      866.33      851.69     42.32 o
  -4   4   8      608.19      578.59     35.06 o
  -3   4   8      474.49      503.80     33.05 o
  -2   4   8      818.40      902.10     43.55 o
  -1   4   8      901.11      941.03     45.32 o
   0   4   8      282.59      272.30      9.36 o
   1   4   8      523.14      543.50     14.42 o
   2   4   8      537.86      507.02     12.83 o
   3   4   8     2663.95     2576.53    107.82 o
   4   4   8      520.52      506.86     18.76 o
   5   4   8       79.48       69.77      7.55 o
   6   4   8      151.16      159.78     10.01 o
   7   4   8      264.67      286.48     12.53 o
   8   4   8      460.24      459.31     16.60 o
   9   4   8      324.25      314.47     28.60 o
  10   4   8        0.03        8.10     21.41 o
  -5   5   8       28.32       32.48     16.51 o
  -4   5   8       11.10       12.00     16.57 o
  -3   5   8     1243.47     1100.26     43.88 o
  -2   5   8      949.50      993.68     27.37 o
  -1   5   8       93.00       89.53     14.41 o
   0   5   8      456.18      491.15     25.04 o
   1   5   8      600.55      578.39     60.19 o
   2   5   8       35.30       33.93      4.61 o
   3   5   8       13.99       11.45      4.31 o
   4   5   8     2227.65     2331.69     30.28 o
   5   5   8     1174.94     1139.74     36.59 o
   6   5   8      733.02      764.05     23.07 o
   7   5   8       76.82       95.43     13.15 o
   8   5   8        9.57       21.30     17.97 o
   9   5   8     1391.19     1372.90     38.33 o
  10   5   8      659.58      644.73     30.59 o
  -4   6   8        0.86       -0.08     16.01 o
  -3   6   8      265.63      227.87     23.88 o
  -2   6   8      604.84      561.79     33.07 o
  -1   6   8      228.55      221.13     15.11 o
   0   6   8     1613.44     1588.95     76.83 o
   1   6   8        0.80        1.64      6.39 o
   2   6   8      237.28      223.17      9.68 o
   3   6   8     2436.58     2288.35     39.22 o
   4   6   8     2942.66     2848.04    194.42 o
   5   6   8     1503.79     1517.75     29.51 o
   6   6   8        5.37        5.94     10.02 o
   7   6   8       41.73       31.28     11.30 o
   8   6   8      270.56      362.77     29.01 o
   9   6   8      196.32      184.18     18.53 o
  10   6   8      100.12       55.72     16.21 o
  -4   7   8        4.07        5.00     16.63 o
  -3   7   8      223.36      170.31     23.39 o
  -2   7   8       42.02       39.72     17.83 o
  -1   7   8        0.23       11.89     17.00 o
   0   7   8     1461.14     1487.83     34.08 o
   1   7   8       32.90       39.25      7.58 o
   2   7   8      178.19      172.67     10.14 o
   3   7   8       53.51       52.07      8.04 o
   4   7   8       13.91        5.54      7.35 o
   5   7   8      139.23      164.72     13.51 o
   6   7   8       46.63       61.45     11.43 o
   7   7   8      323.38      313.90     19.25 o
   8   7   8       89.44       72.44     18.81 o
   9   7   8      218.41      220.88     18.45 o
  10   7   8      133.99      129.76     18.17 o
  -3   8   8       13.55       15.10     16.41 o
  -2   8   8      342.49      348.64     28.96 o
  -1   8   8     1876.94     1869.08     59.30 o
   0   8   8      255.90      247.48     25.57 o
   1   8   8      127.88      135.68     10.79 o
   2   8   8        6.49       11.00      7.90 o
   3   8   8       77.63       73.11      9.03 o
   4   8   8     1848.84     1806.15     37.28 o
   5   8   8      163.84      170.16     11.89 o
   6   8   8      635.54      572.68     23.05 o
   7   8   8      960.51      946.08     39.78 o
   8   8   8      683.24      712.92     38.95 o
   9   8   8      638.07      670.56     41.24 o
  10   8   8      137.11      145.67     17.47 o
  -2   9   8       41.10       52.96     19.18 o
  -1   9   8        0.01      -12.48     18.48 o
   0   9   8        4.11        7.35     18.23 o
   1   9   8      305.33      279.77     40.18 o
   2   9   8      182.83      193.55     25.94 o
   3   9   8      387.55      397.63     19.69 o
   4   9   8      332.68      332.92     18.82 o
   5   9   8      777.18      772.84     26.00 o
   6   9   8       43.29       32.58     13.06 o
   7   9   8      107.66      101.64     20.31 o
   8   9   8      104.66      104.06     22.35 o
   9   9   8        5.58       12.94     20.83 o
  -1  10   8      214.40      183.72     26.24 o
   0  10   8      169.40      167.85     24.70 o
   1  10   8       65.81       66.28     14.84 o
   2  10   8     1056.65     1028.42     73.88 o
   3  10   8     1235.59     1229.71     39.32 o
   4  10   8     2003.97     1958.15     62.51 o
   5  10   8       69.61       95.10     14.46 o
   6  10   8       50.56       53.67     13.47 o
   7  10   8      244.73      257.48     26.29 o
   8  10   8      143.28      135.87     24.80 o
   9  10   8      228.44      202.04     29.50 o
   0  11   8      200.60      165.73     26.56 o
   1  11   8        2.07       -4.10     13.49 o
   2  11   8      171.76      151.81     17.07 o
   3  11   8       95.59       74.57     15.11 o
   4  11   8      110.61      106.19     16.28 o
   5  11   8      193.69      163.43     17.34 o
   6  11   8      457.92      440.94     31.36 o
   7  11   8      189.14      214.84     27.61 o
   8  11   8       42.99       69.38     22.06 o
   2  12   8       44.76       29.00     15.14 o
   3  12   8       28.47       43.53     15.03 o
   4  12   8        2.18        2.41     14.31 o
   5  12   8       12.82        2.81     20.31 o
   6  12   8       63.99       64.75     21.84 o
   7  12   8      434.70      447.47     35.09 o
  -3  -9   9      207.76      227.04     28.24 o
  -2  -9   9       24.09       26.91     21.86 o
  -1  -9   9        3.36        9.08     20.38 o
   0  -9   9       61.55       50.98     22.26 o
   1  -9   9      345.15      341.84     34.01 o
   2  -9   9      288.84      261.31     31.53 o
  -4  -8   9      313.20      305.20     30.02 o
  -3  -8   9        8.06        9.19     18.39 o
  -2  -8   9      260.60      286.52     27.90 o
  -1  -8   9      402.39      444.23     32.34 o
   0  -8   9      500.48      477.23     33.02 o
   1  -8   9        0.98        0.14     11.01 o
   2  -8   9      484.96      522.30     42.01 o
   3  -8   9      546.88      545.73     26.09 o
   4  -8   9      677.28      716.97     41.97 o
  -5  -7   9       87.93       89.68     21.93 o
  -4  -7   9        9.65       18.90     16.97 o
  -3  -7   9      368.66      375.68     30.24 o
  -2  -7   9     1297.25     1330.65     48.31 o
  -1  -7   9     1261.97     1184.19     44.79 o
   0  -7   9      111.38      101.72     13.15 o
   1  -7   9        4.00        3.71      9.99 o
   2  -7   9      209.73      215.61     13.51 o
   3  -7   9       20.67       13.52      8.81 o
   4  -7   9       23.95       58.58     20.40 o
   5  -7   9      141.13      132.82     24.48 o
  -6  -6   9      103.14       95.09     24.37 o
  -5  -6   9       25.14       21.51     18.17 o
  -4  -6   9       10.05       15.66     16.82 o
  -3  -6   9        9.22       21.59     15.95 o
  -2  -6   9      416.97      421.38     28.68 o
  -1  -6   9     1720.19     1758.26     28.01 o
   0  -6   9       52.54       56.90      9.94 o
   1  -6   9      748.84      716.32     22.81 o
   2  -6   9        5.95        7.34      8.36 o
   3  -6   9       18.05       20.98      8.02 o
   4  -6   9       21.33       17.52     16.73 o
   5  -6   9      190.01      168.42     26.53 o
   6  -6   9       53.01       51.15     22.01 o
  -6  -5   9     1033.71      967.88     47.55 o
  -5  -5   9      509.37      458.88     32.58 o
  -4  -5   9        1.53        5.53     16.41 o
  -3  -5   9      381.26      347.89     24.11 o
  -2  -5   9      485.36      492.38     10.57 o
  -1  -5   9        1.59       -0.16      6.18 o
   0  -5   9      121.02      131.26      9.40 o
   1  -5   9      526.36      550.12     14.15 o
   2  -5   9     1304.06     1327.01     21.21 o
   3  -5   9      487.39      474.36     16.02 o
   4  -5   9     1122.79     1092.44     25.56 o
   5  -5   9        3.10       -4.29     20.01 o
   6  -5   9       62.94       54.89     20.45 o
   7  -5   9       52.54       78.50     22.35 o
  -6  -4   9      184.08      156.75     19.69 o
  -5  -4   9      395.11      397.69     28.78 o
  -4  -4   9      536.26      514.63     31.30 o
  -3  -4   9       72.19       68.04      7.72 o
  -2  -4   9       56.98       67.81      8.01 o
  -1  -4   9       80.00       68.56     10.31 o
   0  -4   9      465.72      443.80     12.04 o
   1  -4   9      241.99      221.65      9.52 o
   2  -4   9      517.79      521.69     15.44 o
   3  -4   9      859.52      897.23     22.70 o
   4  -4   9     3148.65     3029.45     49.02 o
   5  -4   9       35.34       32.47      6.11 o
   6  -4   9       63.03       50.34     21.95 o
   7  -4   9        1.71      -12.06     22.94 o
  -6  -3   9        2.69       -0.64     16.26 o
  -5  -3   9       21.12       13.15     14.00 o
  -4  -3   9     2884.83     2642.34     92.15 o
  -3  -3   9     1029.83     1060.93     29.94 o
  -2  -3   9     5319.58     5182.97     66.95 o
  -1  -3   9      617.88      638.66     20.86 o
   0  -3   9       50.73       51.14      7.35 o
   1  -3   9      464.60      525.06     23.75 o
   2  -3   9      681.22      679.33     13.67 o
   3  -3   9     1593.38     1588.74     23.79 o
   4  -3   9        2.31        5.58      6.31 o
   5  -3   9       58.75       70.47      8.00 o
   6  -3   9      609.18      630.05     39.00 o
   7  -3   9      480.53      488.13     38.21 o
   8  -3   9      667.52      565.93     42.57 o
  -6  -2   9      757.72      711.07     33.38 o
  -5  -2   9      402.48      390.26     22.74 o
  -4  -2   9       94.75       96.52     11.07 o
  -3  -2   9       12.85        8.61      7.06 o
  -2  -2   9      165.18      174.84     10.05 o
  -1  -2   9      112.47      104.50     10.69 o
   0  -2   9     1549.85     1614.51     27.13 o
   1  -2   9     2809.20     2998.36     26.75 o
   2  -2   9       21.07       17.93      5.14 o
   3  -2   9       17.04       10.46      6.32 o
   4  -2   9       32.35       20.17      6.40 o
   5  -2   9      732.19      768.90     21.17 o
   6  -2   9      915.80      916.58     18.35 o
   7  -2   9      808.46      788.97     42.85 o
   8  -2   9      139.73      143.64     26.20 o
   9  -2   9      132.66      113.62     28.26 o
  -6  -1   9      794.17      784.74     49.42 o
  -5  -1   9      262.32      268.91     20.56 o
  -4  -1   9       24.08       23.96      9.45 o
  -3  -1   9      308.55      340.44     13.98 o
  -2  -1   9        4.32        1.99      6.51 o
  -1  -1   9        3.54        2.22      7.13 o
   0  -1   9      188.44      208.94     10.09 o
   1  -1   9     2789.12     2808.45     28.75 o
   2  -1   9     5778.58     5968.39    114.04 o
   3  -1   9     1237.20     1190.23     63.64 o
   4  -1   9      595.20      580.69     13.97 o
   5  -1   9      403.50      389.91     12.05 o
   6  -1   9     1806.02     1826.95     24.28 o
   7  -1   9      993.66     1048.57     47.37 o
   8  -1   9     1055.50      967.48     47.83 o
   9  -1   9       57.74       82.80     24.34 o
  -6   0   9      239.37      213.39     28.79 o
  -5   0   9      630.85      630.66     39.47 o
  -4   0   9     2663.26     2686.91     71.96 o
  -3   0   9     1308.71     1289.19     24.71 o
  -2   0   9      353.15      365.29     14.41 o
  -1   0   9       43.37       53.79      8.46 o
   0   0   9      189.50      170.07     12.56 o
   1   0   9      582.23      639.33     30.80 o
   2   0   9      186.26      185.96     18.37 o
   3   0   9       23.97       46.30      9.18 o
   4   0   9       44.35       52.08      8.63 o
   5   0   9      300.91      283.14     10.80 o
   6   0   9      228.60      243.26      9.07 o
   7   0   9      283.38      256.38     21.87 o
   8   0   9      198.36      191.35     28.54 o
   9   0   9       60.33       47.54     23.16 o
  -6   1   9        4.60        0.89     16.56 o
  -5   1   9       11.89       18.81     16.55 o
  -4   1   9      596.21      576.73     35.80 o
  -3   1   9     1927.11     1917.22     58.10 o
  -2   1   9     1669.67     1723.26    120.16 o
  -1   1   9        3.20        4.07      5.79 o
   0   1   9        8.30       11.15      3.79 o
   1   1   9       20.65       37.35     10.06 o
   2   1   9     3862.00     3807.91    150.87 o
   3   1   9      605.89      639.19     19.62 o
   4   1   9        4.50        6.94      4.37 o
   5   1   9        7.13       13.04      5.11 o
   6   1   9     1031.90     1033.96     27.92 o
   7   1   9      705.16      716.74     16.29 o
   8   1   9      125.07      120.08     23.68 o
   9   1   9        8.15       11.72     20.50 o
  10   1   9      257.71      264.31     30.79 o
  -6   2   9        1.82       10.29     17.53 o
  -5   2   9      133.52      124.39     22.31 o
  -4   2   9      666.62      647.55     37.34 o
  -3   2   9       86.78       94.11     19.75 o
  -2   2   9      141.98      142.70     23.41 o
  -1   2   9     1814.91     1879.25     49.85 o
   0   2   9      321.55      316.88      8.88 o
   1   2   9     3898.13     3950.90    191.19 o
   2   2   9     1033.23     1112.17     52.47 o
   3   2   9      221.01      215.87     12.91 o
   4   2   9       56.97       54.78      3.94 o
   5   2   9     1295.57     1360.51     44.10 o
   6   2   9     1076.81     1045.98     22.85 o
   7   2   9      805.50      828.33     18.23 o
   8   2   9        5.56       -0.74     19.99 o
   9   2   9       54.64       31.28     18.71 o
  10   2   9        1.72       -4.78     20.94 o
  -5   3   9      252.35      293.90     30.17 o
  -4   3   9        3.83       12.15     18.82 o
  -3   3   9       65.09       71.73     11.26 o
  -2   3   9      277.08      302.14     16.04 o
  -1   3   9       58.21       62.52     13.33 o
   0   3   9       12.65        7.25      5.45 o
   1   3   9      226.70      203.27     20.44 o
   2   3   9     1654.18     1604.46     30.73 o
   3   3   9        3.34        7.05      7.50 o
   4   3   9       40.87       35.44      4.79 o
   5   3   9     1040.98     1136.10     22.32 o
   6   3   9      953.74     1034.35     19.70 o
   7   3   9     1605.84     1642.48     29.95 o
   8   3   9     1079.08     1063.06     29.95 o
   9   3   9      322.75      305.20     30.29 o
  10   3   9        3.52        5.48     22.24 o
  -5   4   9      392.13      375.02     32.48 o
  -4   4   9      652.54      635.91     39.53 o
  -3   4   9      909.67      907.52     44.64 o
  -2   4   9     1409.80     1387.30    119.14 o
  -1   4   9     1244.89     1326.29     80.06 o
   0   4   9      796.44      816.22     19.23 o
   1   4   9     2775.38     2881.88     73.70 o
   2   4   9     1225.26     1170.82     20.48 o
   3   4   9        0.29       -0.24      3.17 o
   4   4   9      424.86      390.52     10.40 o
   5   4   9      384.52      419.59     14.57 o
   6   4   9      589.35      654.04     28.78 o
   7   4   9       43.97       40.41      8.20 o
   8   4   9     1378.83     1294.51     34.95 o
   9   4   9      566.62      569.12     27.11 o
  10   4   9      365.75      380.20     33.63 o
  -5   5   9      203.59      200.70     27.41 o
  -4   5   9        0.67       -0.99     17.97 o
  -3   5   9      607.05      574.29     36.53 o
  -2   5   9      329.92      363.25     18.44 o
  -1   5   9       80.96       73.48     10.23 o
   0   5   9       30.87       29.12      7.67 o
   1   5   9      197.09      203.49     16.67 o
   2   5   9      134.77      142.81     11.92 o
   3   5   9      489.81      520.16     34.11 o
   4   5   9      171.89      151.48     25.24 o
   5   5   9      126.32      134.43     11.18 o
   6   5   9      309.60      322.99     16.01 o
   7   5   9       34.62       48.68     11.45 o
   8   5   9        2.30       -5.49     17.87 o
   9   5   9      143.50      139.58     17.38 o
  10   5   9      386.71      390.26     25.14 o
  -4   6   9       93.81       98.07     21.74 o
  -3   6   9       53.14       45.74     18.93 o
  -2   6   9        0.13        0.94     17.73 o
  -1   6   9      330.01      367.64     17.98 o
   0   6   9     1259.61     1280.98     78.85 o
   1   6   9     1412.06     1341.29     41.22 o
   2   6   9       10.92        8.79      5.70 o
   3   6   9     1355.92     1297.35     25.63 o
   4   6   9      747.31      793.36     70.22 o
   5   6   9     2374.14     2403.43     58.38 o
   6   6   9     1145.49     1223.55     76.24 o
   7   6   9      894.92      911.82     27.01 o
   8   6   9      115.80       99.76     20.44 o
   9   6   9      267.39      282.99     21.09 o
  10   6   9       38.30       34.14     15.02 o
  -3   7   9       18.23       -0.18     18.60 o
  -2   7   9     1006.00      996.63     46.27 o
  -1   7   9      891.32      976.54     44.55 o
   0   7   9      275.92      267.42     17.81 o
   1   7   9      143.47      142.32     12.86 o
   2   7   9       80.02       79.65      8.30 o
   3   7   9        4.06        3.90      6.62 o
   4   7   9      370.51      354.70     12.57 o
   5   7   9       17.88       13.55      9.71 o
   6   7   9       12.98       15.49     10.03 o
   7   7   9      242.05      271.85     18.01 o
   8   7   9     1473.35     1387.85     48.15 o
   9   7   9       92.95       75.81     20.85 o
  10   7   9        0.74       -0.98     13.36 o
  -3   8   9        7.16        0.00     18.71 o
  -2   8   9      325.90      312.12     30.02 o
  -1   8   9     1195.69     1166.20     49.89 o
   0   8   9     1149.18     1088.27     47.59 o
   1   8   9       90.26      135.53     24.08 o
   2   8   9      520.68      521.68     23.50 o
   3   8   9      193.53      157.25     12.02 o
   4   8   9      264.00      260.82     18.49 o
   5   8   9      677.38      693.98     39.00 o
   6   8   9       20.96        7.48     11.18 o
   7   8   9        2.99        1.72     11.74 o
   8   8   9     1061.50     1061.19     43.96 o
   9   8   9      847.84      900.05     44.58 o
  10   8   9      605.89      565.53     27.31 o
  -2   9   9       32.68       18.30     19.02 o
  -1   9   9      367.04      393.95     33.17 o
   0   9   9        5.81       -3.89     18.02 o
   1   9   9       49.72       37.25     19.41 o
   2   9   9     1106.44     1083.71     85.58 o
   3   9   9      964.20      953.76     27.77 o
   4   9   9      883.42      905.18     55.92 o
   5   9   9      208.46      218.45     16.96 o
   6   9   9       31.23       21.73     12.81 o
   7   9   9       15.51       22.03     13.19 o
   8   9   9       25.52       32.00     18.06 o
   9   9   9       54.40       47.75     20.86 o
  -1  10   9        1.24       -6.12     22.07 o
   0  10   9       18.18        1.52     20.23 o
   1  10   9       90.64       88.38     23.93 o
   2  10   9       50.24       46.59     16.49 o
   3  10   9       39.07       44.46     19.58 o
   4  10   9      681.43      708.95     26.66 o
   5  10   9     2377.80     2354.45     53.85 o
   6  10   9      270.15      275.16     19.10 o
   7  10   9        5.49        6.25     17.23 o
   8  10   9       74.60       66.66     19.96 o
   9  10   9      623.34      643.19     40.61 o
   1  11   9       39.51       25.05     22.65 o
   2  11   9        1.50        1.13     12.63 o
   3  11   9      358.78      350.45     28.73 o
   4  11   9      454.45      406.27     22.94 o
   5  11   9        0.07        2.12     12.90 o
   6  11   9      509.45      493.62     25.46 o
   7  11   9       56.08       70.75     20.31 o
   8  11   9      538.43      606.32     37.50 o
   3  12   9       11.53       20.56     14.95 o
   4  12   9        1.28        8.04     14.24 o
   5  12   9      267.33      224.37     19.84 o
   6  12   9       12.36       13.43     19.05 o
  -1  -9  10       96.20      105.60     24.68 o
   0  -9  10       49.43       56.79     23.18 o
  -3  -8  10      210.02      180.73     24.10 o
  -2  -8  10      182.29      175.11     25.16 o
  -1  -8  10      105.88       88.36     20.92 o
   0  -8  10       57.79       51.28     18.41 o
   1  -8  10       67.18       82.88     20.39 o
   2  -8  10        1.59       -4.74     10.15 o
   3  -8  10      117.53      118.13     17.49 o
  -4  -7  10        9.19        6.96     18.79 o
  -3  -7  10      275.28      227.80     25.62 o
  -2  -7  10     1637.62     1708.29     54.03 o
  -1  -7  10     1459.33     1437.46     48.78 o
   0  -7  10     1752.54     1729.36     52.88 o
   1  -7  10      423.88      433.44     19.63 o
   2  -7  10       85.30       82.63     10.75 o
   3  -7  10       31.51       35.86      9.73 o
   4  -7  10      337.95      355.12     32.41 o
  -5  -6  10       36.09       36.65     19.98 o
  -4  -6  10       67.50       87.76     19.82 o
  -3  -6  10      294.03      292.05     26.76 o
  -2  -6  10       24.73       37.52     15.74 o
  -1  -6  10       28.04       11.99      7.74 o
   0  -6  10      771.50      747.64     21.82 o
   1  -6  10      472.04      527.89     24.23 o
   2  -6  10      246.27      261.03     16.11 o
   3  -6  10        0.96        1.91      8.60 o
   4  -6  10        2.33       -2.03     16.04 o
   5  -6  10      190.34      181.45     28.12 o
  -5  -5  10      622.67      626.82     29.57 o
  -4  -5  10     1068.06     1059.28     43.89 o
  -3  -5  10      305.89      264.96     24.68 o
  -2  -5  10       97.92      121.78      9.67 o
  -1  -5  10      429.80      442.89     13.91 o
   0  -5  10      128.89      119.98      9.02 o
   1  -5  10       29.46       36.33      7.46 o
   2  -5  10     1135.06     1161.10     23.91 o
   3  -5  10      339.97      360.67     17.94 o
   4  -5  10     1467.70     1458.25     31.10 o
   5  -5  10     1495.65     1368.00     53.26 o
   6  -5  10       16.32       18.78     19.80 o
  -6  -4  10        3.75       -0.45     15.95 o
  -5  -4  10       38.94       29.85     15.45 o
  -4  -4  10      147.31      154.42     17.91 o
  -3  -4  10     1102.46     1026.19     44.95 o
  -2  -4  10      913.33      892.20     20.34 o
  -1  -4  10       35.65       18.37     10.34 o
   0  -4  10       74.23       70.92      7.54 o
   1  -4  10      130.56      120.42      8.38 o
   2  -4  10       18.55       15.96      6.46 o
   3  -4  10       28.39       32.13      7.91 o
   4  -4  10        3.53        2.51      8.94 o
   5  -4  10        1.96        2.20      7.03 o
   6  -4  10      205.07      244.61     28.88 o
   7  -4  10        3.52      -20.65     24.60 o
  -6  -3  10       85.88       77.92     19.03 o
  -5  -3  10       37.94       35.88     15.25 o
  -4  -3  10       13.26       10.32     13.13 o
  -3  -3  10       37.56       35.71     11.62 o
  -2  -3  10     2288.12     2312.65     29.74 o
  -1  -3  10     2866.47     2879.16     41.62 o
   0  -3  10      578.74      630.36     19.89 o
   1  -3  10      335.03      383.31     12.29 o
   2  -3  10      143.53      128.60     10.41 o
   3  -3  10     1161.61     1199.77     21.53 o
   4  -3  10     1144.47     1027.66     34.87 o
   5  -3  10      177.27      177.48     11.75 o
   6  -3  10        1.30      -22.38     22.38 o
   7  -3  10      399.73      429.56     36.90 o
   8  -3  10      336.51      289.12     34.51 o
  -6  -2  10      764.27      750.96     54.91 o
  -5  -2  10       15.17        3.02     15.04 o
  -4  -2  10      248.93      202.64     20.41 o
  -3  -2  10     1176.00     1117.50     37.42 o
  -2  -2  10      392.01      410.23     14.11 o
  -1  -2  10      436.97      434.59     23.77 o
   0  -2  10      816.05      830.38     20.07 o
   1  -2  10      155.32      176.25      8.09 o
   2  -2  10      980.95      999.14     16.10 o
   3  -2  10      252.95      281.20     19.85 o
   4  -2  10       76.92       71.88      7.90 o
   5  -2  10       63.31       66.88      7.71 o
   6  -2  10      812.21      822.00     20.14 o
   7  -2  10      267.16      272.59     30.35 o
   8  -2  10       20.62       52.24     24.64 o
  -6  -1  10       26.09       21.58     15.81 o
  -5  -1  10      114.03      113.89     16.68 o
  -4  -1  10       44.05       40.60     13.62 o
  -3  -1  10        2.97       -8.84      8.84 o
  -2  -1  10       44.62       43.93      7.85 o
  -1  -1  10      419.37      441.86     12.93 o
   0  -1  10     1049.41     1036.10     67.43 o
   1  -1  10      290.05      266.48     16.84 o
   2  -1  10      620.53      602.99     14.04 o
   3  -1  10     2362.92     2406.02     84.87 o
   4  -1  10      211.41      219.38     11.14 o
   5  -1  10       10.00        7.33      5.96 o
   6  -1  10       23.96       23.26      6.64 o
   7  -1  10      390.13      395.81     32.98 o
   8  -1  10     1448.63     1485.27     59.34 o
   9  -1  10      453.10      455.84     40.55 o
  -6   0  10      378.82      388.81     25.20 o
  -5   0  10        7.63        7.60     13.59 o
  -4   0  10      831.14      853.76     29.41 o
  -3   0  10      520.14      522.45     21.83 o
  -2   0  10      519.61      513.79     24.40 o
  -1   0  10      288.91      286.53     10.82 o
   0   0  10       77.77       97.36      6.30 o
   1   0  10      396.14      349.84     24.58 o
   2   0  10     3248.00     3231.42     65.32 o
   3   0  10     3494.38     3379.83     90.85 o
   4   0  10      683.10      659.63     35.84 o
   5   0  10      229.73      229.70     10.79 o
   6   0  10        7.97        3.63      6.09 o
   7   0  10       78.15       74.09      9.76 o
   8   0  10       19.16       12.19     25.22 o
   9   0  10       48.49       22.24     22.74 o
  -5   1  10      236.66      230.95     28.36 o
  -4   1  10       45.43       35.08     18.23 o
  -3   1  10       16.08       11.57     19.51 o
  -2   1  10       42.19       36.35      9.97 o
  -1   1  10       31.90       28.49      6.81 o
   0   1  10      276.44      277.78     16.04 o
   1   1  10       35.43       27.94     15.93 o
   2   1  10     1917.28     1983.98     47.16 o
   3   1  10      766.21      700.29     58.87 o
   4   1  10     1573.06     1603.76     18.55 o
   5   1  10       12.28        9.50      5.17 o
   6   1  10       22.36       19.73      7.08 o
   7   1  10        1.29        2.43      5.81 o
   8   1  10       88.38       84.00     21.24 o
   9   1  10      178.26      181.33     28.89 o
  -5   2  10       62.85       85.99     22.82 o
  -4   2  10      534.73      669.93     39.79 o
  -3   2  10     1926.88     1974.31     61.11 o
  -2   2  10      936.14      975.28     24.55 o
  -1   2  10      334.12      355.36     16.63 o
   0   2  10       23.16       15.63      3.78 o
   1   2  10     1362.03     1382.62     47.54 o
   2   2  10      467.73      452.63     28.68 o
   3   2  10       99.35      103.39     10.89 o
   4   2  10      697.30      636.27     12.05 o
   5   2  10     1372.84     1362.75     28.02 o
   6   2  10     1995.14     1912.89     36.13 o
   7   2  10      659.73      674.82     17.73 o
   8   2  10      780.34      724.10     37.94 o
   9   2  10      160.37      167.57     27.35 o
  10   2  10       31.86       34.22     22.59 o
  -5   3  10      125.64      155.67     25.32 o
  -4   3  10      737.46      711.35     41.08 o
  -3   3  10      210.24      206.32     27.52 o
  -2   3  10      507.99      567.28     20.27 o
  -1   3  10      277.11      305.67     25.30 o
   0   3  10      616.51      650.36     65.54 o
   1   3  10     1355.73     1251.86     45.86 o
   2   3  10      434.92      447.36     28.34 o
   3   3  10      233.95      214.77     19.82 o
   4   3  10       39.27       44.72      2.50 o
   5   3  10        5.87        3.93      5.47 o
   6   3  10      233.58      257.62     11.50 o
   7   3  10     1214.22     1109.67     57.06 o
   8   3  10      900.25      856.90     27.08 o
   9   3  10      332.33      307.40     30.01 o
  10   3  10        0.70       12.32     17.82 o
  -4   4  10      128.42      144.88     23.82 o
  -3   4  10      236.49      253.97     29.13 o
  -2   4  10      257.03      260.24     17.96 o
  -1   4  10       63.27       76.44      9.76 o
   0   4  10      956.06      956.99     42.53 o
   1   4  10     1769.93     1698.92    100.52 o
   2   4  10     4560.10     4425.17     78.63 o
   3   4  10      690.88      609.03     30.13 o
   4   4  10        7.33        5.64      3.66 o
   5   4  10        2.21        1.75      6.92 o
   6   4  10      710.00      680.92     37.16 o
   7   4  10      701.58      654.97     22.20 o
   8   4  10        6.08        7.16     10.35 o
   9   4  10      757.25      741.77     50.23 o
  10   4  10      329.83      354.36     24.89 o
  -4   5  10      323.58      337.81     32.79 o
  -3   5  10       52.13       47.19     20.53 o
  -2   5  10      549.12      445.37     33.98 o
  -1   5  10       47.07       38.27      9.50 o
   0   5  10       37.38       45.39     16.19 o
   1   5  10      712.55      766.63     33.92 o
   2   5  10      292.58      308.72     20.31 o
   3   5  10     1036.64     1097.02     75.25 o
   4   5  10     2221.37     2203.79    122.89 o
   5   5  10     2663.21     2626.92    113.33 o
   6   5  10      908.75      889.34     23.23 o
   7   5  10        9.29        7.90     10.50 o
   8   5  10       93.49       98.95     13.08 o
   9   5  10       41.09       36.60     14.47 o
  10   5  10       37.42       24.47     15.32 o
  -3   6  10      345.95      381.44     33.58 o
  -2   6  10      518.38      534.92     37.13 o
  -1   6  10        5.70        2.01     10.52 o
   0   6  10        1.07        0.97      8.75 o
   1   6  10      876.11      898.67     27.41 o
   2   6  10      183.51      195.10     11.49 o
   3   6  10      202.94      212.44      8.70 o
   4   6  10      341.82      336.47     14.57 o
   5   6  10      183.13      176.69     12.06 o
   6   6  10     1458.28     1516.48     54.30 o
   7   6  10     1596.61     1613.65     34.26 o
   8   6  10      380.51      362.47     27.05 o
   9   6  10      181.12      188.70     24.88 o
  10   6  10      178.31      187.85     19.90 o
  -3   7  10       78.39       98.81     21.96 o
  -2   7  10      138.00      124.08     23.93 o
  -1   7  10     1838.07     1834.24     61.99 o
   0   7  10     1643.11     1728.57     49.41 o
   1   7  10      921.09     1018.38     98.08 o
   2   7  10      668.42      627.17     20.53 o
   3   7  10       33.44       43.76      6.77 o
   4   7  10      155.98      157.77     11.96 o
   5   7  10        2.61       -1.37      8.74 o
   6   7  10       42.26       66.57     13.90 o
   7   7  10        9.71        1.02     10.72 o
   8   7  10      747.97      750.94     31.88 o
   9   7  10      233.72      227.69     26.00 o
  10   7  10      140.03      154.27     18.73 o
  -2   8  10       34.38       49.30     19.27 o
  -1   8  10       60.79       71.92     22.76 o
   0   8  10      507.06      483.15     36.44 o
   1   8  10      115.55      114.07     24.32 o
   2   8  10      749.82      820.76     21.69 o
   3   8  10      213.65      232.88     11.71 o
   4   8  10        2.05        4.51      7.33 o
   5   8  10      347.54      358.32     17.96 o
   6   8  10      154.61      140.92     14.24 o
   7   8  10      247.68      262.07     17.88 o
   8   8  10       36.65       44.01     13.07 o
   9   8  10       89.40       95.42     21.45 o
  -1   9  10      881.51      865.40     47.48 o
   0   9  10      474.37      456.29     36.26 o
   1   9  10      371.84      360.76     33.74 o
   2   9  10      408.23      353.66     19.50 o
   3   9  10      583.87      579.67     28.67 o
   4   9  10      441.36      469.36     34.03 o
   5   9  10      589.27      578.91     23.38 o
   6   9  10     1193.79     1135.33     31.23 o
   7   9  10      117.91      115.31     14.86 o
   8   9  10      118.41      126.69     21.47 o
   9   9  10      422.81      477.10     34.43 o
   0  10  10      156.97      170.75     28.77 o
   1  10  10        2.29       -7.89     23.00 o
   2  10  10        2.79        4.09     12.37 o
   3  10  10      321.81      341.70     37.73 o
   4  10  10       63.20       61.70     13.97 o
   5  10  10       25.63       35.36     12.56 o
   6  10  10      553.64      517.29     24.07 o
   7  10  10      126.91      123.80     16.50 o
   8  10  10        1.86        4.17     18.64 o
   2  11  10       35.83       16.38     13.88 o
   3  11  10      121.73      115.52     17.05 o
   4  11  10      445.28      488.08     24.59 o
   5  11  10      773.40      780.12     37.16 o
   6  11  10      416.99      453.51     24.32 o
   7  11  10       51.84       56.14     15.57 o
  -2  -8  11      170.58      143.14     22.56 o
  -1  -8  11      730.52      705.48     38.08 o
   0  -8  11       39.96       38.78     18.59 o
   1  -8  11       66.33       49.17     14.11 o
  -3  -7  11        2.28        9.60     16.85 o
  -2  -7  11        1.74       -2.31     15.14 o
  -1  -7  11      258.60      295.63     26.11 o
   0  -7  11      912.16      899.58     30.61 o
   1  -7  11      168.80      180.06     24.26 o
   2  -7  11      787.95      812.44     23.31 o
   3  -7  11       11.48       10.26     17.61 o
  -4  -6  11       90.39       77.51     17.34 o
  -3  -6  11      221.63      209.56     23.77 o
  -2  -6  11        4.57        8.65     12.48 o
  -1  -6  11      772.52      744.87     28.44 o
   0  -6  11       29.64       25.77      8.89 o
   1  -6  11        7.17        1.90      8.89 o
   2  -6  11        2.27        0.27      8.72 o
   3  -6  11       18.93       18.74     10.42 o
   4  -6  11        1.73       12.27     19.51 o
   5  -6  11        0.44       -4.78     19.28 o
  -4  -5  11      537.77      549.75     30.48 o
  -3  -5  11       11.73       18.27     13.37 o
  -2  -5  11       75.13       77.77     14.11 o
  -1  -5  11        2.33        6.33      7.57 o
   0  -5  11      716.32      720.83     27.66 o
   1  -5  11      726.81      730.00     19.69 o
   2  -5  11        5.18       10.40      8.85 o
   3  -5  11      125.97      133.81     13.84 o
   4  -5  11      111.01      120.99     12.46 o
   5  -5  11      646.83      666.62     41.65 o
   6  -5  11       86.50       71.54     25.80 o
  -5  -4  11      505.44      554.12     42.63 o
  -4  -4  11      171.78      173.70     18.42 o
  -3  -4  11      522.10      489.89     23.23 o
  -2  -4  11      695.21      660.92     28.65 o
  -1  -4  11      976.11      923.58     26.52 o
   0  -4  11      304.02      331.97     13.68 o
   1  -4  11      310.69      292.99     11.08 o
   2  -4  11       58.14       64.98      7.42 o
   3  -4  11      223.59      253.30     12.63 o
   4  -4  11     1011.34     1116.47     28.98 o
   5  -4  11      689.59      773.89     42.75 o
   6  -4  11      139.78      124.99     27.24 o
   7  -4  11        7.09        8.30     21.21 o
  -5  -3  11       11.55       17.01     15.09 o
  -4  -3  11      691.23      671.04     75.05 o
  -3  -3  11      118.62       93.40     13.67 o
  -2  -3  11        1.14        1.62     10.59 o
  -1  -3  11        4.22        8.28      9.79 o
   0  -3  11     1311.32     1336.47     43.24 o
   1  -3  11        3.20        8.20      6.00 o
   2  -3  11      148.24      143.34      8.03 o
   3  -3  11      117.76      128.61      9.71 o
   4  -3  11      876.72      915.92     21.55 o
   5  -3  11      692.45      663.68     25.61 o
   6  -3  11      325.56      393.19     34.18 o
   7  -3  11      234.42      239.76     29.29 o
  -5  -2  11      453.62      449.66     25.83 o
  -4  -2  11      146.33      133.43     32.37 o
  -3  -2  11      553.14      516.55     22.79 o
  -2  -2  11     1422.63     1402.04     24.14 o
  -1  -2  11      576.83      614.37     15.53 o
   0  -2  11     1116.34     1106.08     41.22 o
   1  -2  11       77.93       78.42      8.31 o
   2  -2  11       98.92       92.40      8.54 o
   3  -2  11      827.16      865.22     20.44 o
   4  -2  11       54.92       59.56      8.36 o
   5  -2  11      893.69      881.06     19.35 o
   6  -2  11     1453.10     1442.53     29.24 o
   7  -2  11     1077.79      970.80     49.50 o
   8  -2  11      296.19      332.28     36.96 o
  -5  -1  11      302.74      285.68     21.96 o
  -4  -1  11       54.94       48.16     13.73 o
  -3  -1  11      855.97      845.26     27.09 o
  -2  -1  11      262.92      238.46     11.66 o
  -1  -1  11       74.23       70.27      8.08 o
   0  -1  11      484.05      500.87     13.90 o
   1  -1  11       66.89       64.54      5.41 o
   2  -1  11      585.63      638.49     32.50 o
   3  -1  11      255.82      242.22     10.46 o
   4  -1  11      342.75      356.72     13.26 o
   5  -1  11      167.60      177.48     10.21 o
   6  -1  11      180.45      181.53     10.50 o
   7  -1  11        9.92       20.45     21.04 o
   8  -1  11      458.65      462.07     38.45 o
  -5   0  11      127.06      135.19     18.54 o
  -4   0  11      165.59      179.22     18.04 o
  -3   0  11      769.74      789.18     26.34 o
  -2   0  11      178.83      195.60     14.39 o
  -1   0  11      123.85      147.75     20.52 o
   0   0  11        3.44        2.83      4.27 o
   1   0  11       19.62       27.22     16.21 o
   2   0  11     1889.72     1997.51     55.12 o
   3   0  11     3575.46     3319.45     68.08 o
   4   0  11     2406.86     2356.13    118.49 o
   5   0  11      158.85      172.05     10.30 o
   6   0  11        1.14       -0.69      6.41 o
   7   0  11      399.37      385.10     17.32 o
   8   0  11       42.68       48.83     24.89 o
   9   0  11       43.15       60.61     23.77 o
  -5   1  11       56.90       49.01     22.79 o
  -4   1  11      269.60      277.79     20.40 o
  -3   1  11      544.99      562.00     23.00 o
  -2   1  11     1000.22     1077.79     27.21 o
  -1   1  11      215.22      198.84     11.58 o
   0   1  11       27.17       26.23      1.90 o
   1   1  11        4.01        7.30     16.27 o
   2   1  11      268.07      257.23     24.82 o
   3   1  11      348.69      343.64     26.42 o
   4   1  11      519.02      460.82     13.44 o
   5   1  11       26.28       26.12      5.65 o
   6   1  11      626.12      637.36     23.98 o
   7   1  11      152.88      138.12     10.41 o
   8   1  11      185.97      161.69     29.22 o
   9   1  11        3.35       -0.22     20.16 o
  -5   2  11        4.27       -1.49     21.80 o
  -4   2  11      423.68      445.63     36.37 o
  -3   2  11      870.73      874.14     44.88 o
  -2   2  11     1750.10     1843.37     61.32 o
  -1   2  11     2170.35     2238.02     30.75 o
   0   2  11      571.14      577.32      9.77 o
   1   2  11       17.55       12.67     16.25 o
   2   2  11     1368.79     1380.60     48.32 o
   3   2  11     1350.14     1278.62     44.05 o
   4   2  11       12.56       18.90     14.70 o
   5   2  11      110.24      116.60      5.88 o
   6   2  11      125.66      141.30     13.07 o
   7   2  11     1441.55     1444.88     27.63 o
   8   2  11      250.52      289.49     17.22 o
   9   2  11      706.06      702.58     43.12 o
  -4   3  11      410.36      429.05     34.70 o
  -3   3  11     1051.09     1085.41     50.62 o
  -2   3  11        9.48        8.92     19.81 o
  -1   3  11        0.13        0.97      7.46 o
   0   3  11      377.42      419.85      8.88 o
   1   3  11     2008.78     1938.06     60.10 o
   2   3  11     2538.08     2358.58     61.29 o
   3   3  11      906.41      861.96     37.26 o
   4   3  11      172.75      185.40     20.46 o
   5   3  11      144.72      136.49      5.53 o
   6   3  11       49.56       58.49      9.10 o
   7   3  11        4.84        2.73      9.70 o
   8   3  11       66.15       52.44     12.01 o
   9   3  11      182.25      140.54     26.59 o
  -4   4  11      277.77      236.22     30.77 o
  -3   4  11       21.62       25.32     18.94 o
  -2   4  11        3.09       -0.83     20.73 o
  -1   4  11        3.14       -9.14     20.44 o
   0   4  11      151.33      138.68      9.20 o
   1   4  11      752.31      748.02     39.87 o
   2   4  11      477.16      407.87     28.02 o
   3   4  11     2638.90     2675.51     64.49 o
   4   4  11     1142.57     1139.54     41.96 o
   5   4  11      144.31      147.53     18.01 o
   6   4  11        2.52        7.85      8.10 o
   7   4  11      554.73      591.73     34.88 o
   8   4  11     1456.79     1411.22     33.22 o
   9   4  11     1017.22      941.12     32.90 o
  10   4  11       21.08       -1.67     15.39 o
  -3   5  11      783.11      809.90     47.45 o
  -2   5  11       99.29       69.10     23.03 o
  -1   5  11      280.26      238.00     29.56 o
   0   5  11       40.02       50.72      8.62 o
   1   5  11      463.74      489.82     14.06 o
   2   5  11     1498.70     1386.79     49.42 o
   3   5  11      610.89      585.78     32.72 o
   4   5  11      440.57      424.23     28.82 o
   5   5  11      189.00      194.99     33.92 o
   6   5  11     1174.55     1209.52     71.59 o
   7   5  11      176.85      186.59     18.97 o
   8   5  11      116.98      114.14     13.87 o
   9   5  11        8.87       13.07     12.50 o
  10   5  11      344.08      325.92     24.48 o
  -3   6  11      172.93      145.99     29.30 o
  -2   6  11      352.25      324.44     35.06 o
  -1   6  11      117.75       99.90     24.61 o
   0   6  11      391.77      398.44     34.29 o
   1   6  11      164.91      168.28     18.09 o
   2   6  11        1.83        0.49      5.50 o
   3   6  11      159.45      165.59     23.52 o
   4   6  11        5.14        1.72      5.61 o
   5   6  11      370.63      356.19     33.06 o
   6   6  11       20.90       24.97      8.72 o
   7   6  11      711.81      741.63     23.75 o
   8   6  11       48.38       55.09     12.44 o
   9   6  11        1.39       -0.49     16.89 o
  -2   7  11        1.48       -3.23     19.42 o
  -1   7  11        9.10       -0.15     20.51 o
   0   7  11      830.06      764.66     42.58 o
   1   7  11      780.34      840.39     43.73 o
   2   7  11      994.15      992.67     46.70 o
   3   7  11      201.42      192.03      9.21 o
   4   7  11       46.25       59.76      9.74 o
   5   7  11      642.85      654.13     33.05 o
   6   7  11      602.86      637.35     23.14 o
   7   7  11      397.32      451.10     20.12 o
   8   7  11      154.04      170.54     19.35 o
   9   7  11       13.60       11.70     16.21 o
  -1   8  11      287.10      301.44     32.19 o
   0   8  11      261.82      240.15     29.12 o
   1   8  11        6.54       11.75     18.84 o
   2   8  11      172.61      177.33     24.30 o
   3   8  11      168.82      180.13     29.91 o
   4   8  11       94.79       81.96     11.56 o
   5   8  11       47.48       54.64     11.14 o
   6   8  11       75.35       63.71     11.91 o
   7   8  11      391.08      431.02     30.97 o
   8   8  11      301.37      344.82     20.33 o
   9   8  11       58.60       68.27     20.17 o
   0   9  11      496.27      499.20     40.51 o
   1   9  11      573.10      574.76     42.19 o
   2   9  11      411.58      342.34     33.44 o
   3   9  11        9.10        8.37     11.25 o
   4   9  11       19.20       18.55     10.94 o
   5   9  11       48.62       49.52     11.78 o
   6   9  11      562.27      573.51     22.98 o
   7   9  11      520.24      542.57     36.76 o
   8   9  11      212.06      219.02     24.75 o
   1  10  11      205.02      196.17     30.99 o
   2  10  11       67.57       57.87     22.36 o
   3  10  11      111.23      139.57     15.90 o
   4  10  11      436.63      462.77     28.41 o
   5  10  11       25.93       33.67     12.13 o
   6  10  11      376.69      433.06     22.25 o
   7  10  11        3.74       -3.41     13.35 o
   8  10  11       13.90        4.14     21.48 o
   3  11  11        0.38       -0.89     24.41 o
   4  11  11      517.63      507.05     55.52 o
   5  11  11       93.69       92.22     15.51 o
   6  11  11      793.41      787.47     29.81 o
  -1  -7  12      133.52      127.25     16.67 o
   0  -7  12       27.49       34.48     14.34 o
   1  -7  12      226.95      241.07     19.53 o
   2  -7  12       93.00       87.35     14.87 o
  -3  -6  12      142.92      128.47     33.31 o
  -2  -6  12      210.25      192.83     18.04 o
  -1  -6  12      171.25      194.94     27.48 o
   0  -6  12      806.57      887.35     29.51 o
   1  -6  12      311.98      296.50     19.14 o
   2  -6  12      161.94      165.72     13.05 o
   3  -6  12       28.60       22.73     11.14 o
   4  -6  12       23.53       30.88     22.47 o
  -3  -5  12       61.27       56.24     14.09 o
  -2  -5  12       72.99       69.16     18.07 o
  -1  -5  12      133.50       96.81     15.12 o
   0  -5  12      218.75      226.70     12.97 o
   1  -5  12      399.81      395.20     15.86 o
   2  -5  12      894.32      946.50     22.77 o
   3  -5  12      146.50      168.17     15.58 o
   4  -5  12        0.45        4.04     18.93 o
   5  -5  12        5.97        7.53     19.34 o
  -4  -4  12      674.79      667.84     51.51 o
  -3  -4  12       15.58       18.46     11.39 o
  -2  -4  12       13.00        5.68     11.13 o
  -1  -4  12     1672.95     1597.91     42.19 o
   0  -4  12      679.27      744.14     23.51 o
   1  -4  12      680.16      670.73     30.47 o
   2  -4  12        4.34        4.64      7.58 o
   3  -4  12      477.80      542.64     22.76 o
   4  -4  12     1358.41     1409.46     33.96 o
   5  -4  12      448.66      497.64     36.88 o
   6  -4  12      175.76      160.85     27.32 o
  -4  -3  12      247.94      246.08     37.41 o
  -3  -3  12       13.70       12.15     10.98 o
  -2  -3  12      680.35      651.03     29.29 o
  -1  -3  12      506.66      525.15     19.56 o
   0  -3  12      191.45      206.47     17.94 o
   1  -3  12      148.87      145.25     24.14 o
   2  -3  12      187.94      133.54     20.64 o
   3  -3  12       20.57       15.29     10.50 o
   4  -3  12       96.42       77.00     12.83 o
   5  -3  12      585.42      579.28     22.41 o
   6  -3  12      700.39      737.65     45.66 o
   7  -3  12      115.37      120.88     28.79 o
  -4  -2  12      104.45      108.93     25.84 o
  -3  -2  12       59.34       46.45     13.07 o
  -2  -2  12      335.62      360.76     17.34 o
  -1  -2  12      950.29      946.58     23.24 o
   0  -2  12     3089.66     3207.24     37.38 o
   1  -2  12      274.74      334.78     28.87 o
   2  -2  12        0.24       -4.03      6.29 o
   3  -2  12      101.18       89.33     13.43 o
   4  -2  12      349.22      360.94     19.30 o
   5  -2  12     1051.69     1029.90     28.95 o
   6  -2  12      170.56      203.09     27.92 o
   7  -2  12      190.03      209.94     30.98 o
  -4  -1  12      146.53      141.57     30.34 o
  -3  -1  12      195.27      195.26     15.91 o
  -2  -1  12      109.53      109.13     12.06 o
  -1  -1  12      287.02      304.42     16.69 o
   0  -1  12        1.11        2.02      4.96 o
   1  -1  12      333.99      312.71     28.61 o
   2  -1  12        6.64       18.82     16.24 o
   3  -1  12     1040.27      985.69     46.99 o
   4  -1  12     1383.65     1347.27     42.28 o
   5  -1  12      221.50      217.45     27.64 o
   6  -1  12      542.84      558.92     21.54 o
   7  -1  12       27.29       37.68     23.54 o
   8  -1  12        4.03        7.30     23.74 o
  -4   0  12      634.45      655.09     43.39 o
  -3   0  12       22.08       25.07     12.03 o
  -2   0  12      245.02      219.34     14.18 o
  -1   0  12        8.06        9.87      6.17 o
   0   0  12      640.57      635.82      9.75 o
   1   0  12        3.34        8.85     16.76 o
   2   0  12        4.42        6.22     17.06 o
   3   0  12      419.65      433.80     29.17 o
   4   0  12      299.04      308.04      9.15 o
   5   0  12     2462.02     2552.08     79.95 o
   6   0  12       53.95       52.14     10.87 o
   7   0  12        4.97        1.26      8.85 o
   8   0  12       62.41       64.78     27.53 o
  -4   1  12        3.15        8.41     21.45 o
  -3   1  12     1070.23     1122.49     52.08 o
  -2   1  12     1234.78     1340.29     50.40 o
  -1   1  12     1187.85     1156.13     42.81 o
   0   1  12      169.06      162.08     24.44 o
   1   1  12        3.32        3.13     15.81 o
   2   1  12     1034.12      985.03     42.69 o
   3   1  12       99.64       68.31     19.30 o
   4   1  12      334.70      325.30     25.94 o
   5   1  12      121.91      109.22     11.32 o
   6   1  12      172.84      172.61     17.99 o
   7   1  12      474.24      473.94     27.62 o
   8   1  12        5.37       -3.64     18.55 o
   9   1  12       52.24       61.89     26.11 o
  -4   2  12      209.29      220.90     27.30 o
  -3   2  12        0.87      -12.12     22.01 o
  -2   2  12      700.96      726.66     23.92 o
  -1   2  12      310.41      321.84     17.78 o
   0   2  12      233.24      267.18     26.72 o
   1   2  12     1051.97     1141.44     48.27 o
   2   2  12       37.36       20.85     16.58 o
   3   2  12      376.96      363.93     28.70 o
   4   2  12      155.44      158.42     20.90 o
   5   2  12      522.98      494.73     13.35 o
   6   2  12      400.99      387.15     15.22 o
   7   2  12      529.72      499.27     27.73 o
   8   2  12      527.33      488.70     22.08 o
   9   2  12       42.68       49.73     24.05 o
  -3   3  12      390.12      393.77     36.54 o
  -2   3  12      881.99      972.97     49.45 o
  -1   3  12      320.84      336.77     16.80 o
   0   3  12      394.97      338.63     28.06 o
   1   3  12       78.00       79.87     22.93 o
   2   3  12     1758.00     1582.85     55.52 o
   3   3  12      946.06      888.34     40.29 o
   4   3  12       23.64       18.04     16.17 o
   5   3  12       15.55       31.08     14.60 o
   6   3  12      257.12      258.66     12.29 o
   7   3  12      635.82      665.21     35.63 o
   8   3  12      328.28      351.61     16.08 o
   9   3  12      473.41      471.69     25.32 o
  -3   4  12      558.18      470.85     39.99 o
  -2   4  12      464.12      458.11     38.20 o
  -1   4  12        0.96       -6.17     21.33 o
   0   4  12      102.92       86.29     21.91 o
   1   4  12       16.50        7.46     18.42 o
   2   4  12      246.77      252.42     27.68 o
   3   4  12      129.74      172.53     24.15 o
   4   4  12      394.94      375.83     28.39 o
   5   4  12      141.99      140.33     19.99 o
   6   4  12        4.54        3.47      6.49 o
   7   4  12       52.17       64.27     10.64 o
   8   4  12      430.34      458.45     20.21 o
   9   4  12      346.42      324.12     16.36 o
  -3   5  12      411.72      418.00     37.10 o
  -2   5  12      828.04      839.70     48.44 o
  -1   5  12      215.38      236.03     33.02 o
   0   5  12       10.55       -0.71     19.48 o
   1   5  12      137.87       98.31     21.83 o
   2   5  12      725.00      676.37     38.32 o
   3   5  12     1509.29     1378.91     51.78 o
   4   5  12      577.47      570.22     34.34 o
   5   5  12      256.57      252.63      7.18 o
   6   5  12       21.11       23.71      7.48 o
   7   5  12      372.66      406.72     18.55 o
   8   5  12      254.91      253.21     16.93 o
   9   5  12      118.48       96.81     19.44 o
  -2   6  12       65.18       47.79     24.27 o
  -1   6  12       31.31       18.41     23.75 o
   0   6  12       41.11       65.23     20.93 o
   1   6  12      245.32      274.78     28.62 o
   2   6  12      388.41      403.12     33.76 o
   3   6  12       62.45       62.62     18.23 o
   4   6  12      225.01      235.88     24.71 o
   5   6  12       14.58       12.61      6.87 o
   6   6  12      122.28      127.23     10.79 o
   7   6  12       78.00       81.65     12.32 o
   8   6  12        3.69       -1.74     11.20 o
   9   6  12        7.13       -3.36     16.73 o
  -1   7  12        7.17        5.87     20.85 o
   0   7  12       52.97       44.76     21.48 o
   1   7  12      118.93      135.45     24.90 o
   2   7  12       95.13      105.51     23.09 o
   3   7  12      961.40      900.62     45.52 o
   4   7  12       25.10       13.64      7.22 o
   5   7  12      666.50      689.29     18.61 o
   6   7  12     1116.42     1152.34     38.80 o
   7   7  12     1419.50     1471.53    136.36 o
   8   7  12     1273.71     1227.04     53.51 o
   9   7  12      235.51      263.70     27.80 o
   0   8  12      956.04      869.01     50.22 o
   1   8  12      289.10      321.03     34.87 o
   2   8  12      548.66      574.89     40.72 o
   3   8  12       29.70       36.99     21.40 o
   4   8  12        5.14        4.20     19.23 o
   5   8  12        8.47       -6.99     19.37 o
   6   8  12       18.80       21.49     18.55 o
   7   8  12        8.83       21.06     21.36 o
   8   8  12       58.51       60.72     21.14 o
   1   9  12       20.44       18.54     22.63 o
   2   9  12      555.08      498.69     38.76 o
   3   9  12      898.32      869.52     48.94 o
   4   9  12      309.99      265.60     31.61 o
   5   9  12       63.57       32.41     17.21 o
   6   9  12      245.59      271.74     30.69 o
   7   9  12      404.67      427.92     36.47 o
   8   9  12       51.21       38.63     21.15 o
   2  10  12       86.23       69.04     26.56 o
   3  10  12        2.88       14.54     24.67 o
   4  10  12      339.76      258.55     32.54 o
   5  10  12      517.39      465.76     40.06 o
   6  10  12      714.05      759.86     46.73 o
   7  10  12      434.28      482.33     39.51 o
  -1  -6  13       51.37       73.45     25.22 o
   0  -6  13     1097.19     1120.54     56.47 o
   1  -6  13     1104.19     1170.93     53.67 o
   2  -6  13      305.33      265.17     27.43 o
  -2  -5  13       17.93       14.99     21.55 o
  -1  -5  13        5.87        1.07     21.20 o
   0  -5  13        1.98        2.82     21.24 o
   1  -5  13       14.04       15.32     12.04 o
   2  -5  13      276.01      246.55     18.34 o
   3  -5  13       78.02       96.28     14.29 o
   4  -5  13      319.15      266.99     30.49 o
  -3  -4  13      645.49      566.72     44.70 o
  -2  -4  13      728.39      703.03     48.88 o
  -1  -4  13      133.75      163.19     27.08 o
   0  -4  13       91.87       94.50     23.09 o
   1  -4  13      984.89      933.09     30.68 o
   2  -4  13       15.99       13.98     11.04 o
   3  -4  13        3.37        6.46     11.55 o
   4  -4  13      259.75      279.74     36.87 o
   5  -4  13      697.36      671.13     43.28 o
  -3  -3  13       19.06       15.23     21.77 o
  -2  -3  13       29.45       36.47     19.75 o
  -1  -3  13      887.36      982.55     49.98 o
   0  -3  13     2564.64     2587.83     74.60 o
   1  -3  13     1024.47      950.75     44.30 o
   2  -3  13       26.43       26.65     17.38 o
   3  -3  13       37.22       24.57     12.89 o
   4  -3  13      198.47      256.01     22.90 o
   5  -3  13        2.29        2.21     11.26 o
   6  -3  13       26.48       51.04     25.74 o
  -3  -2  13       33.38       20.76     19.91 o
  -2  -2  13       29.48       30.00     19.47 o
  -1  -2  13      241.33      233.29     26.84 o
   0  -2  13      278.09      321.59     32.23 o
   1  -2  13     1975.24     2016.71     61.54 o
   2  -2  13      803.49      863.95     40.90 o
   3  -2  13       21.30        7.59     14.74 o
   4  -2  13      219.79      221.30     17.41 o
   5  -2  13        2.17       -3.04     11.21 o
   6  -2  13      678.16      686.71     44.52 o
   7  -2  13      610.21      496.66     42.06 o
  -3  -1  13      223.66      167.41     30.15 o
  -2  -1  13       61.17       61.35     23.21 o
  -1  -1  13       60.46       42.09     22.26 o
   0  -1  13      272.41      286.71     27.32 o
   1  -1  13      363.82      367.44     31.66 o
   2  -1  13       34.93       57.67     16.51 o
   3  -1  13      750.82      770.84     37.84 o
   4  -1  13      837.72      872.51     38.36 o
   5  -1  13      709.50      688.99     26.08 o
   6  -1  13      132.49      121.72     13.76 o
   7  -1  13       87.72       69.06     24.51 o
  -3   0  13      212.89      230.85     31.71 o
  -2   0  13      240.82      224.49     31.24 o
  -1   0  13       28.29       19.52     19.65 o
   0   0  13        6.45       17.53     19.01 o
   1   0  13       68.80       92.52     19.95 o
   2   0  13      174.12      153.38     22.85 o
   3   0  13       18.15       19.66     15.19 o
   4   0  13        5.77       -4.65     13.67 o
   5   0  13      862.61      854.49     36.73 o
   6   0  13       94.11       90.99     14.65 o
   7   0  13      172.21      185.66     28.69 o
   8   0  13       14.97       16.14     23.65 o
  -3   1  13      115.07      156.92     29.69 o
  -2   1  13      544.54      517.67     38.90 o
  -1   1  13     2300.84     2600.36     74.63 o
   0   1  13      882.12      952.55     45.97 o
   1   1  13        7.33       13.16     17.23 o
   2   1  13        6.18       15.52     18.78 o
   3   1  13       31.29       22.57     16.85 o
   4   1  13     1949.20     1845.01     56.38 o
   5   1  13      319.72      314.72     25.18 o
   6   1  13       89.40      104.74     16.84 o
   7   1  13       24.52       24.51     11.03 o
   8   1  13       81.24      110.73     26.41 o
  -3   2  13      175.62      168.51     26.43 o
  -2   2  13      136.53      163.55     25.48 o
  -1   2  13        1.91       -7.75     21.01 o
   0   2  13       68.65       62.86     19.78 o
   1   2  13       70.31      111.91     23.76 o
   2   2  13        3.15       28.93     19.83 o
   3   2  13      453.60      418.91     32.49 o
   4   2  13        1.26        9.19     16.07 o
   5   2  13      547.16      547.85     31.90 o
   6   2  13      807.37      788.15     35.93 o
   7   2  13       36.51       18.08     12.95 o
   8   2  13      205.96      198.99     31.28 o
  -3   3  13      131.25      115.97     28.07 o
  -2   3  13      203.74      232.31     30.82 o
  -1   3  13      298.11      295.50     31.14 o
   0   3  13      789.89      848.43     47.29 o
   1   3  13      197.01      219.93     29.40 o
   2   3  13      530.30      579.47     37.69 o
   3   3  13      496.56      421.57     33.62 o
   4   3  13      336.75      301.90     28.37 o
   5   3  13     1244.25     1180.70     45.63 o
   6   3  13        0.10        7.92     14.71 o
   7   3  13      536.16      504.45     30.56 o
   8   3  13      907.99      821.03     37.71 o
   9   3  13      810.27      846.37     51.05 o
  -2   4  13       38.18       38.23     21.22 o
  -1   4  13      119.97       78.24     22.67 o
   0   4  13       27.64       48.30     21.90 o
   1   4  13      697.72      674.96     43.07 o
   2   4  13      365.57      306.71     29.73 o
   3   4  13      318.53      313.31     30.99 o
   4   4  13      548.54      572.20     35.37 o
   5   4  13       34.14       41.99     18.88 o
   6   4  13      276.18      264.43     24.89 o
   7   4  13        1.94       14.12     15.06 o
   8   4  13       17.18       35.46     17.06 o
   9   4  13       58.48       67.15     22.44 o
  -2   5  13      258.39      313.99     35.31 o
  -1   5  13      170.10      156.88     28.16 o
   0   5  13      100.06      137.91     27.10 o
   1   5  13       15.84        3.48     22.21 o
   2   5  13      764.16      776.87     45.18 o
   3   5  13     1066.65     1090.74     49.58 o
   4   5  13      541.85      522.58     35.33 o
   5   5  13     1155.35     1123.81     47.83 o
   6   5  13      251.10      215.50     26.01 o
   7   5  13      107.34      116.75     20.77 o
   8   5  13      620.93      610.10     36.07 o
   9   5  13        2.65       10.14     18.01 o
  -1   6  13       47.24       54.65     28.63 o
   0   6  13      224.65      178.37     30.67 o
   1   6  13        2.54       -4.00     23.11 o
   2   6  13      333.64      401.49     34.81 o
   3   6  13        5.89       14.49     18.65 o
   4   6  13      143.20      142.77     25.07 o
   5   6  13        1.34       -0.82     17.78 o
   6   6  13       74.52      114.71     24.73 o
   7   6  13      812.01      812.07     43.38 o
   8   6  13      233.46      203.54     24.96 o
   9   6  13      159.23      159.09     23.16 o
   0   7  13       44.78       38.42     24.53 o
   1   7  13      152.91      168.82     27.50 o
   2   7  13       17.64       12.27     18.64 o
   3   7  13      140.26      126.39     23.58 o
   4   7  13      166.10      135.33     24.52 o
   5   7  13        1.73        5.26     20.86 o
   6   7  13      453.40      390.69     33.33 o
   7   7  13      209.40      175.03     26.71 o
   8   7  13      730.82      747.97     44.87 o
   1   8  13      627.78      579.83     44.87 o
   2   8  13     1265.05     1286.41     60.48 o
   3   8  13     1443.99     1454.89     60.40 o
   4   8  13      441.35      487.45     36.99 o
   5   8  13        2.19       -6.77     19.68 o
   6   8  13        6.49        1.11     18.17 o
   7   8  13      549.11      505.92     37.74 o
   8   8  13      192.57      191.10     28.85 o
   2   9  13        8.04       21.43     23.54 o
   3   9  13      528.60      531.42     40.64 o
   4   9  13      964.80      933.76     51.31 o
   5   9  13      126.44      111.33     24.53 o
   6   9  13       44.00       49.64     19.84 o
   7   9  13        1.06       15.44     22.19 o
   4  10  13       22.90       14.68     24.67 o
   5  10  13      132.81      116.73     29.56 o
   0  -5  14       81.00       87.90     25.92 o
   1  -5  14      291.60      308.40     31.16 o
   2  -5  14       89.96       78.67     20.05 o
  -1  -4  14      701.98      607.67     42.39 o
   0  -4  14       94.63       66.54     22.54 o
   1  -4  14      128.80      113.71     16.47 o
   2  -4  14       59.82       67.69     14.03 o
   3  -4  14       30.84       49.55     13.26 o
   4  -4  14       56.21       77.73     13.71 o
  -2  -3  14       16.83        6.74     22.24 o
  -1  -3  14        3.57       37.90     23.19 o
   0  -3  14      585.97      568.00     38.45 o
   1  -3  14      884.80      971.97     47.51 o
   2  -3  14       80.81       99.93     19.99 o
   3  -3  14      167.65      183.59     22.10 o
   4  -3  14      161.21      155.07     17.02 o
   5  -3  14      880.11      851.36     49.94 o
  -2  -2  14        4.22       -3.54     23.62 o
  -1  -2  14       13.48       31.22     22.90 o
   0  -2  14       54.93       80.71     21.24 o
   1  -2  14      162.36      144.05     23.11 o
   2  -2  14      166.03      175.12     24.78 o
   3  -2  14      154.60      148.19     21.13 o
   4  -2  14       25.35       23.23     12.74 o
   5  -2  14       68.88       70.47     13.93 o
   6  -2  14      254.39      280.96     36.24 o
  -2  -1  14        0.90      -18.56     18.56 o
  -1  -1  14       44.95       62.50     23.25 o
   0  -1  14      524.25      537.13     36.66 o
   1  -1  14     1230.40     1234.51     51.61 o
   2  -1  14      509.51      577.51     36.57 o
   3  -1  14        0.56        4.29     15.20 o
   4  -1  14       26.97       43.02     16.40 o
   5  -1  14      213.72      183.05     17.44 o
   6  -1  14      129.41      139.69     15.79 o
   7  -1  14       55.54       34.18     21.81 o
  -2   0  14       56.48       54.88     25.81 o
  -1   0  14      351.96      378.06     34.16 o
   0   0  14       62.88       58.98     22.58 o
   1   0  14       59.80       93.67     22.20 o
   2   0  14      841.55      842.15     42.10 o
   3   0  14       11.04       12.62     16.13 o
   4   0  14       72.57       77.17     17.58 o
   5   0  14      250.47      222.42     22.78 o
   6   0  14       37.11       25.59     12.00 o
   7   0  14       18.12       13.33     23.93 o
  -2   1  14       28.70       39.70     23.28 o
  -1   1  14      238.71      237.17     27.46 o
   0   1  14      708.00      725.15     43.39 o
   1   1  14      989.45     1119.31     50.39 o
   2   1  14        2.76        9.89     18.63 o
   3   1  14      171.52      163.05     24.19 o
   4   1  14      441.65      435.01     31.73 o
   5   1  14     1351.16     1297.12     49.14 o
   6   1  14     1081.49     1086.26     43.39 o
   7   1  14      426.89      386.70     22.19 o
  -2   2  14      429.50      395.99     37.71 o
  -1   2  14      614.39      608.09     40.88 o
   0   2  14      735.95      794.57     45.47 o
   1   2  14      665.93      768.09     43.43 o
   2   2  14       55.02       42.82     18.50 o
   3   2  14        2.83       -3.93     18.10 o
   4   2  14      148.89      184.12     26.44 o
   5   2  14      155.37      152.14     22.83 o
   6   2  14        0.45        5.22     15.35 o
   7   2  14      719.19      730.18     36.46 o
   8   2  14      234.76      245.81     31.13 o
  -2   3  14       47.13       31.40     24.86 o
  -1   3  14      681.03      755.41     46.02 o
   0   3  14      379.45      389.74     36.10 o
   1   3  14      739.08      839.93     47.08 o
   2   3  14       52.24       78.97     19.78 o
   3   3  14      274.26      266.94     30.31 o
   4   3  14      538.93      518.42     35.90 o
   5   3  14      272.07      264.78     27.50 o
   6   3  14      511.37      494.51     32.78 o
   7   3  14        5.01       -0.49     15.42 o
   8   3  14      448.00      413.27     28.80 o
  -1   4  14       28.53       51.67     25.27 o
   0   4  14      179.67      183.69     29.76 o
   1   4  14       17.92       11.19     23.89 o
   2   4  14       44.36       41.84     19.27 o
   3   4  14     1466.47     1479.62     59.59 o
   4   4  14     3576.40     3441.67     85.44 o
   5   4  14     1082.55     1075.64     49.06 o
   6   4  14       18.73       29.90     16.63 o
   7   4  14       21.56       17.41     16.03 o
   8   4  14       42.60       46.29     16.88 o
  -1   5  14       80.60       87.41     25.88 o
   0   5  14        2.87        1.79     22.18 o
   1   5  14       29.44       31.63     23.90 o
   2   5  14       17.76      -12.44     19.72 o
   3   5  14       46.31       37.88     20.42 o
   4   5  14      151.48      172.41     24.48 o
   5   5  14      455.27      401.65     35.23 o
   6   5  14      232.94      213.36     26.13 o
   7   5  14        5.86        4.38     16.74 o
   8   5  14       20.23        3.90     17.11 o
   0   6  14      760.05      788.10     53.51 o
   1   6  14      238.57      214.58     30.94 o
   2   6  14       30.76       20.69     20.85 o
   3   6  14       18.25       25.28     18.09 o
   4   6  14      266.08      317.11     33.72 o
   5   6  14       90.38       93.66     22.26 o
   6   6  14      127.60      123.57     24.16 o
   7   6  14      650.91      589.67     40.05 o
   8   6  14      635.36      660.82     41.37 o
   1   7  14      672.25      706.82     49.99 o
   2   7  14       41.41       53.08     26.39 o
   3   7  14       81.72      110.82     23.89 o
   4   7  14      185.94      151.19     26.25 o
   5   7  14       43.11       48.87     18.72 o
   6   7  14       63.84       77.41     23.94 o
   7   7  14       25.83       18.36     19.58 o
   2   8  14      715.31      639.00     48.95 o
   3   8  14      635.75      682.36     45.70 o
   4   8  14      788.30      766.46     47.65 o
   5   8  14      405.52      431.42     38.62 o
   6   8  14       11.86        2.40     21.34 o
   7   8  14      213.13      260.29     30.24 o
   4   9  14        3.49       14.11     24.57 o
   5   9  14       67.45       65.02     26.53 o
   0  -3  15       72.68       58.69     21.51 o
   1  -3  15      248.75      265.48     29.93 o
   2  -3  15      187.49      223.02     18.45 o
   3  -3  15       78.79       77.18     14.61 o
   0  -2  15      722.44      769.22     45.34 o
   1  -2  15      232.02      225.93     29.27 o
   2  -2  15      651.55      646.75     39.91 o
   3  -2  15      186.80      220.47     25.74 o
   4  -2  15        1.85        2.27     12.79 o
   5  -2  15       10.50       -1.06     13.74 o
  -1  -1  15        5.75       13.97     20.91 o
   0  -1  15      397.16      420.12     35.29 o
   1  -1  15     1025.04     1067.83     50.32 o
   2  -1  15     1034.44     1107.19     48.59 o
   3  -1  15      984.59     1047.99     47.04 o
   4  -1  15      378.68      411.43     31.71 o
   5  -1  15       14.93       22.17     13.19 o
   6  -1  15      258.32      263.13     33.32 o
  -1   0  15        6.89        6.90     19.13 o
   0   0  15      512.37      553.39     39.93 o
   1   0  15       78.63       56.84     21.26 o
   2   0  15        0.23        9.72     17.87 o
   3   0  15      307.81      314.50     29.60 o
   4   0  15       57.24       56.50     18.83 o
   5   0  15     1193.27     1200.00     48.96 o
   6   0  15      213.40      230.99     19.09 o
  -1   1  15      678.95      746.75     47.58 o
   0   1  15       87.66      114.21     25.21 o
   1   1  15       55.17       74.34     24.30 o
   2   1  15      251.41      284.95     31.25 o
   3   1  15      227.01      185.22     24.62 o
   4   1  15       62.77       33.29     19.95 o
   5   1  15      961.48      939.88     44.84 o
   6   1  15      559.64      513.90     33.41 o
   7   1  15      452.99      463.82     43.51 o
  -1   2  15      322.50      323.42     36.02 o
   0   2  15     1617.07     1846.69     68.95 o
   1   2  15     2128.99     2307.82     73.81 o
   2   2  15      168.37      157.40     25.52 o
   3   2  15        4.14        1.32     20.74 o
   4   2  15       25.92       12.46     19.55 o
   5   2  15       18.31        7.16     16.66 o
   6   2  15      431.16      500.90     34.17 o
   7   2  15        0.29      -16.58     16.58 o
   0   3  15      137.94      130.85     28.59 o
   1   3  15       71.53       71.67     22.06 o
   2   3  15      371.23      387.37     35.70 o
   3   3  15      147.48      179.02     28.92 o
   4   3  15      155.22      143.32     25.88 o
   5   3  15      127.81      101.93     22.96 o
   6   3  15      240.00      246.89     27.54 o
   7   3  15      110.55      125.26     23.41 o
   0   4  15      315.58      371.19     36.28 o
   1   4  15      378.17      397.22     36.71 o
   2   4  15       18.06       14.83     22.94 o
   3   4  15       56.75       47.05     22.13 o
   4   4  15      323.56      304.97     31.31 o
   5   4  15     1785.41     1776.82     64.92 o
   6   4  15      664.62      675.81     40.73 o
   7   4  15        9.71       19.17     18.75 o
   1   5  15      115.86      104.86     26.35 o
   2   5  15        3.11        2.35     19.58 o
   3   5  15        2.53        3.02     20.38 o
   4   5  15        8.30        3.30     21.01 o
   5   5  15        4.02        0.05     20.99 o
   6   5  15        3.31       -7.38     19.02 o
   7   5  15      169.73      167.45     26.97 o
   1   6  15       53.75       13.42     21.69 o
   2   6  15       79.56       49.47     22.06 o
   3   6  15       86.59       72.92     26.03 o
   4   6  15      903.34      917.07     51.14 o
   5   6  15      350.00      399.94     36.31 o
   6   6  15      210.39      273.29     31.68 o
   7   6  15       26.18        6.35     20.49 o
   2   7  15      232.32      255.87     33.95 o
   3   7  15      141.87      152.28     30.52 o
   4   7  15       38.88       62.83     24.78 o
   5   7  15        5.85       -3.30     19.04 o
   6   7  15      140.01      154.87     26.38 o
   2  -1  16       27.49       53.17     21.22 o
   3  -1  16      191.03      223.64     28.23 o
   1   0  16      118.94      162.30     25.89 o
   2   0  16      422.49      488.07     37.32 o
   3   0  16      183.21      195.23     25.86 o
   4   0  16        3.73        1.90     18.96 o
   5   0  16      289.05      321.98     28.80 o
   1   1  16      178.35      177.72     26.80 o
   2   1  16       98.74      105.91     26.58 o
   3   1  16        1.59       -9.96     17.09 o
   4   1  16       56.42       80.28     20.65 o
   5   1  16       16.83       32.23     19.07 o
   1   2  16      927.11     1041.61     54.50 o
   2   2  16      414.44      476.69     38.82 o
   3   2  16       14.71       15.38     18.31 o
   4   2  16       21.62       -0.11     19.31 o
   5   2  16      329.72      391.56     34.53 o
   6   2  16      597.99      549.81     37.70 o
   1   3  16       45.78       57.38     22.20 o
   2   3  16        0.65        3.28     19.22 o
   3   3  16      144.05      144.82     25.36 o
   4   3  16      145.27      138.16     25.29 o
   5   3  16      283.41      294.97     32.13 o
   6   3  16        7.66        0.63     19.60 o
   2   4  16      194.62      169.92     30.03 o
   3   4  16       58.52       44.55     24.53 o
   4   4  16       57.94       38.57     21.58 o
   5   4  16       25.28       48.22     21.14 o
   6   4  16      608.57      658.54     43.16 o
   3   5  16      111.42       68.67     23.48 o
   4   5  16       32.87       20.66     21.95 o
   5   5  16      802.39      790.28     48.52 o
   4   6  16       56.57       61.05     28.15 o
 
